# Supplementary material for: PDGFA-associated protein 1 protects mature B lymphocytes from stress-induced cell death and promotes antibody gene diversification
Source: J Exp Med. 2020 Jul 1;217(10):e20200137. doi: 10.1084/jem.20200137 (PMC7537392; doi:10.1084/jem.20200137)
Supplement: Table S1 — shows a pairwise comparison of differentially regulated genes in control versus Pdap1F/FCd19Cre/+ splenocytes. [file JEM_20200137_TableS1.xlsx]

## Sheet: LPS & IL-4_results
	baseMean	log2FoldChange	lfcSE	stat	pvalue	padj	geneName
ENSMUSG00000040618	1554.81	2.43323	0.1525	15.9556	2.60519e-57	3.46959e-53	Pck2
ENSMUSG00000029752	2873.17	2.98616	0.195101	15.3057	7.00611e-53	4.66537e-49	Asns
ENSMUSG00000027313	227.849	3.17476	0.217823	14.5749	4.05614e-48	1.80066e-44	Chac1
ENSMUSG00000031700	404.845	2.90638	0.216059	13.4518	3.00471e-41	1.00042e-37	Gpt2
ENSMUSG00000029623	726.967	-1.84465	0.140614	-13.1186	2.57751e-39	6.86544e-36	Pdap1
ENSMUSG00000020256	170.789	2.77558	0.223695	12.4079	2.36892e-35	5.25821e-32	Aldh1l2
ENSMUSG00000023951	364.412	2.89878	0.245498	11.8077	3.55971e-32	6.77261e-29	Vegfa
ENSMUSG00000025746	469.502	2.33435	0.199802	11.6834	1.55039e-31	2.58101e-28	Il6
ENSMUSG00000032715	183.519	2.8374	0.254807	11.1355	8.42689e-29	1.24699e-25	Trib3
ENSMUSG00000022372	782.538	1.47014	0.147812	9.94601	2.62501e-23	3.49599e-20	Sla
ENSMUSG00000038151	473.332	1.80288	0.182655	9.87039	5.59476e-23	6.77373e-20	Prdm1
ENSMUSG00000028542	79.116	3.4556	0.351454	9.8323	8.17337e-23	9.07108e-20	Slc6a9
ENSMUSG00000040627	447.376	-1.55651	0.162559	-9.57503	1.01824e-21	1.04315e-18	Aicda
ENSMUSG00000028893	466.652	1.62579	0.183848	8.84316	9.30527e-19	8.85197e-16	Sesn2
ENSMUSG00000066677	117.639	-2.56252	0.298118	-8.59566	8.27911e-18	7.35075e-15	Ifi208
ENSMUSG00000031779	1123.9	-1.05993	0.123491	-8.58304	9.23958e-18	7.69079e-15	Ccl22
ENSMUSG00000021176	166.216	1.91467	0.22457	8.52594	1.51574e-17	1.18744e-14	Efcab11
ENSMUSG00000020142	456.214	1.57768	0.189087	8.34366	7.20268e-17	5.32918e-14	Slc1a4
ENSMUSG00000087642	162.007	-2.33354	0.283409	-8.23383	1.81316e-16	1.27093e-13	Ighe
ENSMUSG00000031297	783.706	1.63644	0.20085	8.14759	3.71254e-16	2.47218e-13	Slc7a3
ENSMUSG00000076614	3443.28	-1.30772	0.160919	-8.12652	4.41799e-16	2.80184e-13	Ighg1
ENSMUSG00000003849	227.989	1.96071	0.241475	8.11973	4.67234e-16	2.82847e-13	Nqo1
ENSMUSG00000032204	45.1471	4.48979	0.560698	8.0075	1.17068e-15	6.77873e-13	Aqp9
ENSMUSG00000030084	572.84	1.48877	0.193217	7.70513	1.3071e-14	7.25334e-12	Plxna1
ENSMUSG00000005540	3728.62	-0.940737	0.122571	-7.67505	1.6535e-14	8.80854e-12	Fcer2a
ENSMUSG00000030717	38.9308	4.42328	0.578633	7.64436	2.09983e-14	1.0756e-11	Nupr1
ENSMUSG00000027843	818.144	1.15083	0.150943	7.62427	2.45415e-14	1.21053e-11	Ptpn22
ENSMUSG00000026728	2398.2	0.987288	0.130168	7.58475	3.33138e-14	1.58455e-11	Vim
ENSMUSG00000010755	2244.88	0.89444	0.118213	7.56632	3.83952e-14	1.76327e-11	Cars
ENSMUSG00000026872	2417.65	0.835349	0.116067	7.19712	6.14996e-13	2.73017e-10	Zeb2
ENSMUSG00000023883	1259.34	1.36619	0.19355	7.0586	1.68188e-12	7.11937e-10	Phf10
ENSMUSG00000029810	309.423	-1.25628	0.178039	-7.05625	1.71062e-12	7.11937e-10	Tmem176b
ENSMUSG00000047115	101.552	1.87227	0.26634	7.02962	2.07101e-12	8.3581e-10	Fam221a
ENSMUSG00000031584	672.982	1.00004	0.142962	6.99514	2.65003e-12	1.03803e-09	Gsr
ENSMUSG00000078771	256.574	1.30639	0.18712	6.98157	2.91908e-12	1.11075e-09	Evi2a
ENSMUSG00000020573	395.599	1.33336	0.194419	6.85821	6.97307e-12	2.57965e-09	Pik3cg
ENSMUSG00000041390	712.534	0.989742	0.144782	6.83611	8.13739e-12	2.92902e-09	Mdfic
ENSMUSG00000027562	454.484	-1.09765	0.161165	-6.81073	9.71065e-12	3.40333e-09	Car2
ENSMUSG00000042406	5197.35	1.02163	0.154341	6.61935	3.60787e-11	1.23204e-08	Atf4
ENSMUSG00000113540	40.4906	2.93229	0.444248	6.60057	4.0959e-11	1.36373e-08	Gm47206
ENSMUSG00000029060	212.172	1.29719	0.196812	6.59103	4.36795e-11	1.41884e-08	Mib2
ENSMUSG00000020189	3687.78	0.884812	0.134416	6.58265	4.62142e-11	1.43135e-08	Osbpl8
ENSMUSG00000043017	267.773	1.2022	0.182583	6.58443	4.56633e-11	1.43135e-08	Ptgir
ENSMUSG00000027009	2459.07	0.865982	0.131914	6.56472	5.21292e-11	1.57786e-08	Itga4
ENSMUSG00000038170	1223.47	0.967	0.147581	6.55234	5.66425e-11	1.67637e-08	Pde4dip
ENSMUSG00000030268	1616.16	0.989855	0.151817	6.52007	7.02759e-11	2.03464e-08	Bcat1
ENSMUSG00000028771	552.585	1.04476	0.160406	6.51321	7.3561e-11	2.08444e-08	Ptpn12
ENSMUSG00000038539	117.327	1.55945	0.242145	6.44017	1.19337e-10	3.31112e-08	Atf5
ENSMUSG00000008461	26.9359	4.19668	0.663229	6.32765	2.48919e-10	6.66426e-08	Fut1
ENSMUSG00000024037	581.678	-0.901949	0.142559	-6.32686	2.50198e-10	6.66426e-08	Wdr4
ENSMUSG00000025140	105.74	1.78249	0.283367	6.2904	3.16644e-10	8.26876e-08	Pycr1
ENSMUSG00000033955	342.951	0.971959	0.154647	6.28503	3.27789e-10	8.39518e-08	Tnks1bp1
ENSMUSG00000034271	41.1506	2.61922	0.41715	6.27883	3.41122e-10	8.57181e-08	Jdp2
ENSMUSG00000046798	76.7704	2.32077	0.370185	6.26923	3.62846e-10	8.94885e-08	Cldn12
ENSMUSG00000028179	505.008	2.6979	0.431847	6.24735	4.17485e-10	9.92868e-08	Cth
ENSMUSG00000028480	496.932	1.18366	0.189398	6.24961	4.11477e-10	9.92868e-08	Glipr2
ENSMUSG00000010095	2263.46	0.741797	0.119169	6.22476	4.82281e-10	1.12685e-07	Slc3a2
ENSMUSG00000000078	529.91	0.946755	0.153702	6.15967	7.28947e-10	1.67381e-07	Klf6
ENSMUSG00000028556	120.385	1.55287	0.254552	6.1004	1.05804e-09	2.3883e-07	Dock7
ENSMUSG00000060131	114.431	2.3019	0.379251	6.0696	1.28227e-09	2.84621e-07	Atp8b4
ENSMUSG00000024924	32.9237	5.94316	0.98165	6.05426	1.41066e-09	3.07986e-07	Vldlr
ENSMUSG00000020027	533.283	-1.30566	0.216812	-6.02209	1.72174e-09	3.69841e-07	Socs2
ENSMUSG00000039899	471.798	1.18084	0.196907	5.99693	2.0108e-09	4.23995e-07	Fgl2
ENSMUSG00000113577	41.0942	2.53183	0.422339	5.99479	2.03752e-09	4.23995e-07	Gm19238
ENSMUSG00000021215	1628.73	-0.784904	0.131497	-5.96899	2.38721e-09	4.89121e-07	Net1
ENSMUSG00000020601	168.569	1.45255	0.244714	5.93572	2.9256e-09	5.90351e-07	Trib2
ENSMUSG00000059588	293.105	1.30857	0.221439	5.90937	3.43423e-09	6.82643e-07	Calcrl
ENSMUSG00000024900	414.14	1.23594	0.210305	5.8769	4.18028e-09	8.1872e-07	Cpt1a
ENSMUSG00000049764	2204.67	-0.651978	0.111423	-5.85137	4.87548e-09	9.41039e-07	Zfp280b
ENSMUSG00000033450	1404.05	-0.759479	0.130404	-5.82404	5.74424e-09	1.09288e-06	Tagap
ENSMUSG00000024640	5973.36	0.957974	0.164922	5.80866	6.29735e-09	1.18124e-06	Psat1
ENSMUSG00000020227	367.083	1.24405	0.215337	5.77721	7.59483e-09	1.40483e-06	Irak3
ENSMUSG00000034266	1089.6	-0.95471	0.165344	-5.77407	7.73772e-09	1.41166e-06	Batf
ENSMUSG00000050921	1383.44	0.656082	0.11387	5.76167	8.32848e-09	1.4989e-06	P2ry10
ENSMUSG00000029084	482.156	1.13236	0.197143	5.74387	9.25389e-09	1.64324e-06	Cd38
ENSMUSG00000021196	2780.71	0.709901	0.123691	5.7393	9.50668e-09	1.66592e-06	Pfkp
ENSMUSG00000098557	143.795	1.35624	0.237885	5.70124	1.18939e-08	2.05718e-06	Kctd12
ENSMUSG00000073643	461.757	1.47418	0.259571	5.6793	1.35245e-08	2.30923e-06	Wdfy1
ENSMUSG00000021200	145.096	1.52358	0.269591	5.65145	1.59099e-08	2.6486e-06	Asb2
ENSMUSG00000024424	30.5687	3.42167	0.605398	5.65194	1.58644e-08	2.6486e-06	Ttc39c
ENSMUSG00000040010	3731.44	0.798808	0.141421	5.64844	1.61911e-08	2.66214e-06	Slc7a5
ENSMUSG00000071042	1383.93	0.94211	0.167188	5.63505	1.75008e-08	2.84239e-06	Rasgrp3
ENSMUSG00000021018	413.08	-0.863827	0.15417	-5.6031	2.10555e-08	3.37852e-06	Polr2h
ENSMUSG00000042462	355.77	-1.00005	0.178719	-5.59564	2.19806e-08	3.48497e-06	Dctpp1
ENSMUSG00000029446	647.138	1.04148	0.18624	5.59216	2.24263e-08	3.5138e-06	Psph
ENSMUSG00000031490	478.793	1.26582	0.227162	5.5723	2.51396e-08	3.89313e-06	Eif4ebp1
ENSMUSG00000037940	926.122	0.872411	0.156819	5.56317	2.64925e-08	4.05548e-06	Inpp4b
ENSMUSG00000017861	1707.65	-0.616666	0.111115	-5.5498	2.85997e-08	4.27967e-06	Mybl2
ENSMUSG00000058301	1711.75	-0.641855	0.115615	-5.55165	2.82979e-08	4.27967e-06	Upf1
ENSMUSG00000000171	1410.84	-0.732714	0.132406	-5.53386	3.13268e-08	4.55065e-06	Sdhd
ENSMUSG00000028613	458.458	0.841367	0.152057	5.53325	3.14356e-08	4.55065e-06	Lrp8
ENSMUSG00000068129	80.2073	1.5972	0.288583	5.53462	3.11911e-08	4.55065e-06	Cst7
ENSMUSG00000039234	261.091	1.14607	0.208413	5.49906	3.81822e-08	5.46785e-06	Sec24d
ENSMUSG00000007892	4506.46	-0.676733	0.123791	-5.46672	4.5843e-08	6.41377e-06	Rplp1
ENSMUSG00000022364	531.795	0.761687	0.13937	5.46522	4.62323e-08	6.41377e-06	Tbc1d31
ENSMUSG00000117465	168.113	1.83413	0.335548	5.46609	4.60072e-08	6.41377e-06	AC102496.1
ENSMUSG00000046207	93.0419	1.64602	0.301872	5.4527	4.96097e-08	6.81136e-06	Pik3r6
ENSMUSG00000022043	1519.42	0.741232	0.136659	5.42396	5.82928e-08	7.92187e-06	Trim35
ENSMUSG00000092203	885.592	-0.855759	0.158376	-5.40335	6.5407e-08	8.79889e-06	1110038B12Rik
ENSMUSG00000056498	553.791	0.793402	0.147633	5.37415	7.69448e-08	1.02475e-05	Tmem154
ENSMUSG00000019852	26.2941	2.8781	0.535975	5.36984	7.88078e-08	1.02898e-05	Arfgef3
ENSMUSG00000038615	1670.37	0.606717	0.112959	5.37112	7.82471e-08	1.02898e-05	Nfe2l1
ENSMUSG00000041506	915.768	-0.810916	0.151278	-5.36044	8.30186e-08	1.07344e-05	Rrp9
ENSMUSG00000020741	3017.15	-0.770614	0.143833	-5.35769	8.42931e-08	1.07944e-05	Cluh
ENSMUSG00000020108	133.117	1.32467	0.247669	5.34853	8.86726e-08	1.12471e-05	Ddit4
ENSMUSG00000013629	4918.42	-0.60339	0.11447	-5.27114	1.35578e-07	1.70342e-05	Cad
ENSMUSG00000026142	371.804	0.850881	0.161517	5.26807	1.37864e-07	1.71596e-05	Rhbdd1
ENSMUSG00000039982	190.823	1.25086	0.238088	5.25378	1.49005e-07	1.83746e-05	Dtx4
ENSMUSG00000029925	186.165	1.09181	0.208196	5.24415	1.57001e-07	1.91829e-05	Tbxas1
ENSMUSG00000046079	407.608	0.912933	0.175153	5.21221	1.86599e-07	2.25921e-05	Lrrc8d
ENSMUSG00000018770	1341.35	-0.755556	0.145289	-5.20037	1.98895e-07	2.38638e-05	Atp5g3
ENSMUSG00000012519	636.62	0.853171	0.164826	5.1762	2.26445e-07	2.69268e-05	Mlkl
ENSMUSG00000020766	634.589	-0.843698	0.163066	-5.17396	2.29179e-07	2.70106e-05	Galk1
ENSMUSG00000032959	760.97	-0.685652	0.132589	-5.17128	2.32499e-07	2.71616e-05	Pebp1
ENSMUSG00000038085	115.957	1.6186	0.314432	5.1477	2.63694e-07	3.05381e-05	Cnbd2
ENSMUSG00000058818	122.781	1.83179	0.357163	5.12873	2.91708e-07	3.34911e-05	Pirb
ENSMUSG00000023004	3228.29	-0.632779	0.123962	-5.10463	3.31451e-07	3.77288e-05	Tuba1b
ENSMUSG00000041313	3638.54	0.553789	0.109047	5.07846	3.80507e-07	4.29457e-05	Slc7a1
ENSMUSG00000031431	162.873	1.05261	0.207475	5.07344	3.90682e-07	4.37236e-05	Tsc22d3
ENSMUSG00000006589	841.1	-0.755684	0.149225	-5.06407	4.10407e-07	4.51719e-05	Aprt
ENSMUSG00000032418	28.2569	2.46916	0.487557	5.06435	4.09804e-07	4.51719e-05	Me1
ENSMUSG00000104213	1123.25	0.619485	0.122438	5.05957	4.20202e-07	4.58709e-05	Ighd
ENSMUSG00000035569	4093.88	0.523766	0.103696	5.05097	4.39571e-07	4.75951e-05	Ankrd11
ENSMUSG00000035000	1172.65	0.601881	0.120355	5.00088	5.70681e-07	6.1293e-05	Dpp4
ENSMUSG00000024587	6057.63	0.706426	0.141731	4.98425	6.22014e-07	6.62719e-05	Nars
ENSMUSG00000039005	614.427	0.774241	0.155678	4.97334	6.58077e-07	6.95576e-05	Tlr4
ENSMUSG00000030735	679.21	-0.67537	0.136102	-4.96224	6.96836e-07	7.30745e-05	Gm9755
ENSMUSG00000031709	253.453	1.16766	0.235459	4.95908	7.0829e-07	7.36954e-05	Tbc1d9
ENSMUSG00000011831	282.812	0.895612	0.180807	4.9534	7.29268e-07	7.52898e-05	Evi5
ENSMUSG00000069308	106.168	-1.41411	0.285571	-4.95188	7.34983e-07	7.52962e-05	Hist1h2bp
ENSMUSG00000032667	560.862	0.693853	0.140357	4.94348	7.67408e-07	7.80179e-05	Pon2
ENSMUSG00000025612	300.163	0.831245	0.168771	4.9253	8.42328e-07	8.49858e-05	Bach1
ENSMUSG00000022551	1084.73	-0.676097	0.137608	-4.91322	8.9594e-07	8.97153e-05	Cyc1
ENSMUSG00000049988	51.8515	1.84801	0.376757	4.90505	9.34052e-07	9.28336e-05	Lrrc25
ENSMUSG00000030465	186.067	1.03009	0.210379	4.89635	9.76319e-07	9.63157e-05	Psd3
ENSMUSG00000046034	1185.6	-0.594276	0.121661	-4.8847	1.03586e-06	0.000101438	Otulin
ENSMUSG00000033826	366.91	0.953968	0.195454	4.88077	1.05671e-06	0.00010198	Dnah8
ENSMUSG00000054509	400.961	1.23307	0.252613	4.88128	1.05399e-06	0.00010198	Parp4
ENSMUSG00000053801	1337.96	-0.659025	0.135095	-4.87824	1.07037e-06	0.000102555	Grwd1
ENSMUSG00000027122	947.047	0.924031	0.189646	4.87239	1.10256e-06	0.000104885	Arl14ep
ENSMUSG00000020120	1453.91	0.692316	0.142143	4.87057	1.11279e-06	0.000105107	Plek
ENSMUSG00000027692	253.202	0.870422	0.179388	4.85216	1.22123e-06	0.000114538	Tnik
ENSMUSG00000047810	483.734	0.939194	0.193686	4.84906	1.2405e-06	0.000115532	Ccdc88b
ENSMUSG00000021779	21.0944	2.83811	0.588439	4.82311	1.41336e-06	0.000130716	Thrb
ENSMUSG00000021375	85.8214	1.47863	0.306888	4.81816	1.44889e-06	0.000133078	Kif13a
ENSMUSG00000113061	753.18	-0.777142	0.161427	-4.81421	1.47781e-06	0.000134805	Gm11361
ENSMUSG00000026994	19.8799	3.07469	0.640299	4.80196	1.57117e-06	0.000141896	Galnt3
ENSMUSG00000059495	516.549	0.690739	0.143867	4.80124	1.57686e-06	0.000141896	Arhgef12
ENSMUSG00000020692	507.142	-0.806632	0.168151	-4.79708	1.60996e-06	0.000143902	Nle1
ENSMUSG00000026509	314.613	0.811445	0.169778	4.77945	1.75774e-06	0.000156064	Capn2
ENSMUSG00000030036	1511.87	-0.776808	0.16305	-4.76424	1.89565e-06	0.000167194	Mogs
ENSMUSG00000030256	111.148	1.24834	0.262854	4.74918	2.04245e-06	0.000178956	Bhlhe41
ENSMUSG00000020101	150.118	1.38258	0.291499	4.743	2.10581e-06	0.000182111	Vsir
ENSMUSG00000028124	778.863	0.616265	0.129906	4.74391	2.09629e-06	0.000182111	Gclm
ENSMUSG00000003228	154.59	1.0338	0.219212	4.71598	2.40549e-06	0.000206686	Grk5
ENSMUSG00000005364	524.909	-0.834852	0.177146	-4.71279	2.44344e-06	0.000208601	Il5ra
ENSMUSG00000017386	418.392	-0.698576	0.148776	-4.69549	2.65972e-06	0.000224191	Traf4
ENSMUSG00000035967	713.135	0.594711	0.126647	4.69581	2.65557e-06	0.000224191	Ints6l
ENSMUSG00000026694	689.315	-0.654818	0.139559	-4.69206	2.70462e-06	0.000226542	Mettl13
ENSMUSG00000030156	3543.09	0.606908	0.129453	4.68824	2.7557e-06	0.000227982	Cd69
ENSMUSG00000039989	372.143	0.888438	0.189505	4.68821	2.75605e-06	0.000227982	Cbx4
ENSMUSG00000031202	46.5238	1.80971	0.386451	4.68289	2.82853e-06	0.000232533	Rab39b
ENSMUSG00000079442	1252.76	-0.645129	0.137875	-4.67908	2.88164e-06	0.000235446	St6galnac4
ENSMUSG00000002319	426.977	-0.701628	0.150103	-4.67432	2.94934e-06	0.000239508	Ipo4
ENSMUSG00000040824	655.142	-0.705591	0.151162	-4.66777	3.04493e-06	0.000245772	Snrpd2
ENSMUSG00000114279	1296.65	-0.913125	0.195881	-4.66164	3.13706e-06	0.000251683	Hist1h2bm
ENSMUSG00000004837	4440.97	-0.538752	0.115739	-4.65487	3.24183e-06	0.000258531	Grap
ENSMUSG00000020534	2188.85	-0.759071	0.163121	-4.65344	3.26448e-06	0.000258788	Shmt1
ENSMUSG00000005667	2629.83	0.739574	0.159029	4.65057	3.31016e-06	0.000260693	Mthfd2
ENSMUSG00000074794	346.93	0.802136	0.172522	4.64948	3.32766e-06	0.000260693	Arrdc3
ENSMUSG00000004268	1866.11	-0.646086	0.139051	-4.6464	3.37785e-06	0.000263077	Emg1
ENSMUSG00000040747	2881.15	0.477621	0.103131	4.63121	3.63543e-06	0.000281492	Cd53
ENSMUSG00000029009	409.51	0.853979	0.184467	4.62944	3.6665e-06	0.000282257	Mthfr
ENSMUSG00000003283	73.2306	2.16492	0.46815	4.62441	3.75659e-06	0.00028753	Hck
ENSMUSG00000042608	654.314	0.611452	0.132489	4.61511	3.92886e-06	0.000298998	Stk40
ENSMUSG00000034437	1524.37	-0.557527	0.120942	-4.60986	4.02946e-06	0.000304911	Gm9761
ENSMUSG00000024785	1000.79	-0.64447	0.139869	-4.60766	4.07221e-06	0.000306405	Rcl1
ENSMUSG00000036501	744.319	0.628965	0.136746	4.59952	4.2346e-06	0.000315063	Fam13b
ENSMUSG00000108053	148.867	1.05139	0.228559	4.60011	4.22276e-06	0.000315063	Gm43890
ENSMUSG00000022557	2137.49	-0.681097	0.148256	-4.59407	4.34689e-06	0.000321621	Bop1
ENSMUSG00000005371	1823.72	0.526607	0.114999	4.57924	4.6667e-06	0.00034149	Fbxo11
ENSMUSG00000028525	884.972	0.77592	0.169441	4.57929	4.66549e-06	0.00034149	Pde4b
ENSMUSG00000072568	90.86	1.18736	0.259524	4.57513	4.75913e-06	0.00034635	Fam84b
ENSMUSG00000040463	9575.46	-0.507481	0.110983	-4.57259	4.81742e-06	0.000348687	Mybbp1a
ENSMUSG00000022139	1095.23	0.679972	0.148837	4.56857	4.91074e-06	0.000352083	Mbnl2
ENSMUSG00000078671	3953.16	0.512615	0.112212	4.56829	4.91722e-06	0.000352083	Chd2
ENSMUSG00000025047	2968.55	-0.52261	0.114526	-4.56324	5.03701e-06	0.000358732	Pdcd11
ENSMUSG00000048249	548.392	0.738948	0.162027	4.56065	5.09953e-06	0.000361253	Crebrf
ENSMUSG00000030287	1171.7	0.783728	0.172133	4.55303	5.28781e-06	0.000372609	Itpr2
ENSMUSG00000028211	920.246	0.882931	0.194275	4.54475	5.50009e-06	0.000385528	Trp53inp1
ENSMUSG00000026202	1879.87	-0.634604	0.139714	-4.54217	5.56793e-06	0.000388239	Tuba4a
ENSMUSG00000040322	71.2104	1.28149	0.282725	4.53265	5.82493e-06	0.000404044	Slc25a24
ENSMUSG00000057948	595.152	0.672683	0.148617	4.52628	6.00321e-06	0.000414253	Unc13d
ENSMUSG00000059142	300.243	0.81916	0.181672	4.509	6.51342e-06	0.000447143	Zfp945
ENSMUSG00000030068	250.435	0.848981	0.188518	4.50345	6.68592e-06	0.000455004	Gm20696
ENSMUSG00000063354	110.185	1.09806	0.243845	4.50312	6.69627e-06	0.000455004	Slc39a4
ENSMUSG00000038712	226.281	0.850105	0.188843	4.50165	6.74291e-06	0.000455848	Mindy1
ENSMUSG00000024074	205.43	0.89599	0.19915	4.49907	6.82513e-06	0.000456769	Crim1
ENSMUSG00000032788	197.234	-0.843392	0.187457	-4.49911	6.82374e-06	0.000456769	Pdxk
ENSMUSG00000040731	4037.71	-0.49091	0.109447	-4.48539	7.27803e-06	0.000484644	Eif4h
ENSMUSG00000022263	325.145	0.849149	0.189597	4.47871	7.50962e-06	0.000495166	Trio
ENSMUSG00000029066	634.687	-0.711434	0.158849	-4.47869	7.5104e-06	0.000495166	Mrpl20
ENSMUSG00000031960	5195.11	0.530476	0.11848	4.47736	7.55729e-06	0.000495803	Aars
ENSMUSG00000091845	626.285	-0.778975	0.174126	-4.47364	7.68998e-06	0.000502035	Rpl36-ps12
ENSMUSG00000047246	1474.93	-0.88624	0.198201	-4.47141	7.77051e-06	0.000504818	Hist1h2be
ENSMUSG00000020311	280.956	0.895422	0.200349	4.46931	7.8473e-06	0.000507332	Erlec1
ENSMUSG00000042660	781.314	-0.61645	0.138054	-4.46527	7.99691e-06	0.000514507	Wdr55
ENSMUSG00000009566	314.185	-0.769919	0.1726	-4.46072	8.16842e-06	0.000523014	Fpgs
ENSMUSG00000020899	3554.23	-0.521217	0.11695	-4.45674	8.32149e-06	0.000530266	Pfas
ENSMUSG00000056919	649.714	0.589007	0.132257	4.4535	8.44824e-06	0.000535779	Cep162
ENSMUSG00000038462	1039.25	-0.61039	0.137091	-4.45244	8.49001e-06	0.000535877	Uqcrfs1
ENSMUSG00000039395	292.343	-0.923486	0.207613	-4.4481	8.66316e-06	0.000544226	Mreg
ENSMUSG00000030357	2767.3	-0.60455	0.135983	-4.44576	8.75801e-06	0.000547602	Fkbp4
ENSMUSG00000015776	483.73	-0.689139	0.155336	-4.43643	9.14617e-06	0.0005692	Med22
ENSMUSG00000084235	360.056	-0.779509	0.175973	-4.4297	9.43626e-06	0.000584521	Gm15421
ENSMUSG00000038172	943.655	0.592227	0.133726	4.42867	9.48181e-06	0.000584624	Ttc39b
ENSMUSG00000021990	373.335	0.83579	0.18891	4.42429	9.67616e-06	0.000593858	Spata13
ENSMUSG00000070493	830.517	-0.743633	0.168195	-4.42125	9.81311e-06	0.0005995	Chchd2
ENSMUSG00000105986	47.8636	1.74959	0.396019	4.41796	9.96377e-06	0.000605924	Gm43065
ENSMUSG00000034765	171.115	0.982358	0.222707	4.41098	1.02902e-05	0.000620114	Dusp5
ENSMUSG00000117621	320.809	-0.786002	0.178191	-4.411	1.02893e-05	0.000620114	AC117239.2
ENSMUSG00000056602	335.839	0.850591	0.192905	4.40938	1.03668e-05	0.000621914	Fry
ENSMUSG00000008668	3272.27	-0.562707	0.127705	-4.40629	1.05157e-05	0.000626037	Rps18
ENSMUSG00000022439	1452.74	0.62422	0.141675	4.406	1.05295e-05	0.000626037	Parvg
ENSMUSG00000085148	49.1304	1.89236	0.431312	4.38745	1.14688e-05	0.000678849	Mir22hg
ENSMUSG00000015837	1197.12	0.608835	0.138813	4.38602	1.15445e-05	0.000680309	Sqstm1
ENSMUSG00000034401	225.903	0.937453	0.21385	4.3837	1.16682e-05	0.000684567	Spata6
ENSMUSG00000056209	507.254	-0.768013	0.175277	-4.38171	1.17752e-05	0.000687819	Npm3
ENSMUSG00000053541	2159.45	0.643068	0.146955	4.37595	1.20905e-05	0.000700094	Gm4759
ENSMUSG00000067455	669.723	-1.01572	0.232106	-4.37611	1.20815e-05	0.000700094	Hist1h4j
ENSMUSG00000020238	882.092	-0.588996	0.134876	-4.36696	1.25989e-05	0.000726376	Ncln
ENSMUSG00000039682	1521.71	-0.698111	0.160056	-4.36167	1.29071e-05	0.000740934	Lap3
ENSMUSG00000026980	1510.88	-0.555289	0.127529	-4.35421	1.33546e-05	0.000763332	Ly75
ENSMUSG00000026019	1698.52	-0.658717	0.151814	-4.33897	1.4315e-05	0.000814731	Wdr12
ENSMUSG00000060950	405.493	-0.771522	0.177903	-4.33676	1.446e-05	0.000819482	Trmt61a
ENSMUSG00000076615	208.289	-1.13802	0.262576	-4.33407	1.46378e-05	0.000826042	Ighg3
ENSMUSG00000002984	1421.85	-0.615445	0.14218	-4.32862	1.50045e-05	0.000839621	Tomm40
ENSMUSG00000027737	819.958	4.44586	1.02689	4.32942	1.495e-05	0.000839621	Slc7a11
ENSMUSG00000005481	3197.8	-0.604009	0.139657	-4.32493	1.52578e-05	0.000848916	Ddx39
ENSMUSG00000036273	1470.77	0.868058	0.200737	4.32435	1.52981e-05	0.000848916	Lrrk2
ENSMUSG00000038279	2613.81	-0.634404	0.146954	-4.31704	1.58139e-05	0.000873898	Nop2
ENSMUSG00000022876	3200.12	-0.654661	0.151739	-4.3144	1.60038e-05	0.000877114	Samsn1
ENSMUSG00000028413	3866.28	0.436933	0.101268	4.31461	1.59882e-05	0.000877114	B4galt1
ENSMUSG00000079419	401.058	0.941154	0.218808	4.30127	1.69819e-05	0.000926905	Ms4a6c
ENSMUSG00000099757	428.426	1.02537	0.238606	4.29731	1.7288e-05	0.000939764	BE692007
ENSMUSG00000022769	910.486	-0.663782	0.154849	-4.28664	1.81395e-05	0.000982042	Sdf2l1
ENSMUSG00000065820	45.3214	-1.6311	0.380771	-4.28366	1.83841e-05	0.000991252	Gm26316
ENSMUSG00000097295	104.6	1.04001	0.243156	4.27711	1.89331e-05	0.00101674	Hmgb1-ps8
ENSMUSG00000068744	168.36	-0.841559	0.19688	-4.27447	1.91592e-05	0.00102475	Psrc1
ENSMUSG00000031917	1472.83	-0.645722	0.15118	-4.27122	1.94404e-05	0.00103563	Nip7
ENSMUSG00000028931	902.197	0.628554	0.147318	4.26664	1.98443e-05	0.00105293	Kcnab2
ENSMUSG00000004100	1143.88	-0.640224	0.150138	-4.26424	2.00584e-05	0.00105588	Ppan
ENSMUSG00000040848	1033.88	0.565062	0.132494	4.2648	2.00078e-05	0.00105588	Sft2d2
ENSMUSG00000003346	360.004	-0.72948	0.171293	-4.25866	2.05656e-05	0.00107832	Abhd17a
ENSMUSG00000033294	1261.21	-0.613844	0.144727	-4.24141	2.22124e-05	0.00115556	Noc4l
ENSMUSG00000068923	129.044	1.0916	0.257334	4.24196	2.21572e-05	0.00115556	Syt11
ENSMUSG00000045092	404.11	0.795717	0.187709	4.23909	2.24431e-05	0.00116302	S1pr1
ENSMUSG00000032485	973.019	-0.59091	0.139618	-4.23233	2.31286e-05	0.0011939	Scap
ENSMUSG00000018428	538.167	-0.613397	0.145167	-4.22546	2.38453e-05	0.0012235	Akap1
ENSMUSG00000026883	18.7327	2.5049	0.592865	4.22508	2.38858e-05	0.0012235	Dab2ip
ENSMUSG00000029004	2015.81	0.703537	0.166567	4.22375	2.4027e-05	0.00122602	Kmt2e
ENSMUSG00000021703	351.988	0.725416	0.171806	4.2223	2.41827e-05	0.00122925	Serinc5
ENSMUSG00000025366	2410.33	0.497296	0.117841	4.22006	2.44237e-05	0.00123679	Esyt1
ENSMUSG00000026483	1122.35	0.681821	0.161694	4.21675	2.4785e-05	0.00125033	Fam129a
ENSMUSG00000048087	1223.49	-0.613517	0.145538	-4.21552	2.49202e-05	0.00125241	Gm4737
ENSMUSG00000028701	184.814	-0.80419	0.191073	-4.20881	2.56714e-05	0.00128348	Lurap1
ENSMUSG00000063229	10258.3	-0.599055	0.142351	-4.20829	2.57312e-05	0.00128348	Ldha
ENSMUSG00000029036	1611.22	-0.638134	0.151929	-4.20022	2.66657e-05	0.00132512	Atad3a
ENSMUSG00000004698	1706.14	0.82849	0.197369	4.19767	2.69675e-05	0.00133514	Hdac9
ENSMUSG00000026701	1300.43	-0.5621	0.134286	-4.18585	2.84102e-05	0.00139681	Prdx6
ENSMUSG00000028318	618.899	-0.684349	0.163495	-4.18575	2.84228e-05	0.00139681	Polr1e
ENSMUSG00000019579	587.883	-0.596475	0.142572	-4.18368	2.86826e-05	0.00140439	Mydgf
ENSMUSG00000060791	129.129	0.983626	0.235188	4.1823	2.88579e-05	0.0014078	Gmfg
ENSMUSG00000025153	9175	-0.524549	0.125467	-4.18077	2.90528e-05	0.00141214	Fasn
ENSMUSG00000036160	1020.62	-0.504824	0.120839	-4.17765	2.94542e-05	0.00142644	Surf6
ENSMUSG00000069792	32.2121	2.97943	0.714911	4.16755	3.07885e-05	0.00148566	Wfdc17
ENSMUSG00000039031	141.657	0.915877	0.219833	4.16625	3.09657e-05	0.00148881	Arhgap18
ENSMUSG00000033307	1168.62	-0.644868	0.154838	-4.16478	3.1165e-05	0.00149301	Mif
ENSMUSG00000024429	748.108	-0.541098	0.12997	-4.16325	3.13743e-05	0.00149765	Gnl1
ENSMUSG00000021585	1027.12	0.506879	0.121899	4.1582	3.20769e-05	0.00152545	Cast
ENSMUSG00000038368	1336.45	-0.606476	0.145878	-4.15742	3.21859e-05	0.00152545	Focad
ENSMUSG00000057863	733.194	-0.755451	0.181751	-4.15652	3.23138e-05	0.00152608	Rpl36
ENSMUSG00000043243	503.533	-0.773589	0.186425	-4.1496	3.33053e-05	0.00156735	Fam129c
ENSMUSG00000040943	1628.89	0.477536	0.115136	4.14759	3.35988e-05	0.00157559	Tet2
ENSMUSG00000020307	990.613	-0.593846	0.143245	-4.14567	3.3882e-05	0.0015833	Cdc34
ENSMUSG00000032231	47.8364	2.44283	0.589439	4.14434	3.40794e-05	0.00158695	Anxa2
ENSMUSG00000027901	247.982	0.742945	0.179413	4.14097	3.45834e-05	0.00160302	Dennd2d
ENSMUSG00000068250	476.654	0.581656	0.140482	4.14043	3.46652e-05	0.00160302	Amn1
ENSMUSG00000095115	43.7516	2.64505	0.639839	4.13393	3.56606e-05	0.00164335	Itpripl2
ENSMUSG00000097636	80.4754	1.31887	0.319157	4.13237	3.59046e-05	0.00164889	Mirt1
ENSMUSG00000038894	122.455	1.24694	0.301854	4.13094	3.61275e-05	0.00165342	Irs2
ENSMUSG00000004667	577.019	-0.631521	0.153134	-4.12397	3.72402e-05	0.00169465	Polr2e
ENSMUSG00000022462	4103.23	0.515982	0.125126	4.1237	3.72828e-05	0.00169465	Slc38a2
ENSMUSG00000023832	796.655	-0.666351	0.161663	-4.12186	3.75829e-05	0.00170248	Acat2
ENSMUSG00000000916	298.213	-0.710667	0.172463	-4.1207	3.77729e-05	0.00170405	Nsun5
ENSMUSG00000029223	145.636	0.998252	0.242289	4.12008	3.78736e-05	0.00170405	Uchl1
ENSMUSG00000048612	280.961	1.23239	0.299225	4.11863	3.81139e-05	0.00170542	Myof
ENSMUSG00000105167	162.508	-0.904121	0.219535	-4.11835	3.81599e-05	0.00170542	Snord43
ENSMUSG00000020680	1213.96	0.556498	0.135224	4.11538	3.86539e-05	0.00171598	Taf15
ENSMUSG00000022962	3253.88	-0.615541	0.149558	-4.11573	3.85955e-05	0.00171598	Gart
ENSMUSG00000027404	2093.93	-0.614976	0.149541	-4.11241	3.91544e-05	0.00172668	Snrpb
ENSMUSG00000058672	151.626	0.899036	0.218592	4.11285	3.90797e-05	0.00172668	Tubb2a
ENSMUSG00000081534	355.08	0.766253	0.186368	4.11151	3.93072e-05	0.0017277	Slc48a1
ENSMUSG00000004929	844.729	-0.741416	0.180463	-4.10842	3.98374e-05	0.00174524	Thop1
ENSMUSG00000003992	207.58	-0.793137	0.193145	-4.10643	4.01816e-05	0.00175455	Ssbp2
ENSMUSG00000030213	1757.06	0.584424	0.142395	4.10425	4.05636e-05	0.00176545	Atf7ip
ENSMUSG00000023988	953.523	-0.605769	0.148046	-4.09177	4.28095e-05	0.00185712	Bysl
ENSMUSG00000003500	377.387	-0.672666	0.164599	-4.08669	4.37569e-05	0.00188752	Impdh1
ENSMUSG00000042675	55.7631	1.56341	0.382578	4.0865	4.37936e-05	0.00188752	Ypel3
ENSMUSG00000028896	2135.66	-0.557317	0.136418	-4.08537	4.40072e-05	0.00189061	Rcc1
ENSMUSG00000003360	1990.73	-0.445768	0.109261	-4.07985	4.50638e-05	0.00192977	Ddx23
ENSMUSG00000073838	560.852	-0.665143	0.163166	-4.07647	4.57238e-05	0.00195176	Tufm
ENSMUSG00000063888	2615.86	-0.558872	0.137133	-4.0754	4.59348e-05	0.0019545	Rpl7l1
ENSMUSG00000005413	520.973	2.91195	0.714858	4.07347	4.63177e-05	0.00196452	Hmox1
ENSMUSG00000027613	1564.53	-0.527181	0.129472	-4.07177	4.66565e-05	0.00196637	Eif6
ENSMUSG00000070780	39.1937	1.88098	0.461907	4.0722	4.65703e-05	0.00196637	Rbm47
ENSMUSG00000034424	574.424	-0.797487	0.195904	-4.07081	4.68509e-05	0.00196833	Gcsh
ENSMUSG00000029657	2537.02	-0.450738	0.110796	-4.06817	4.7384e-05	0.00198447	Hsph1
ENSMUSG00000006333	8737.54	-0.484484	0.119113	-4.06744	4.75333e-05	0.00198448	Rps9
ENSMUSG00000053173	1246.34	-0.586082	0.14412	-4.06664	4.76964e-05	0.00198507	Rpl18-ps2
ENSMUSG00000046020	1102.81	-0.52211	0.128478	-4.06381	4.82773e-05	0.00200298	Pofut1
ENSMUSG00000066613	398.383	-0.726181	0.178841	-4.06048	4.89722e-05	0.0020255	Zfp932
ENSMUSG00000026158	386.529	0.794954	0.196123	4.05334	5.04913e-05	0.00208111	Ogfrl1
ENSMUSG00000039158	2826.58	0.470987	0.116236	4.05198	5.07854e-05	0.00208111	Akna
ENSMUSG00000057069	2522.15	0.525557	0.12969	4.05241	5.06936e-05	0.00208111	Ero1lb
ENSMUSG00000059534	406.701	-0.764059	0.188638	-4.05039	5.11327e-05	0.00208891	Uqcr10
ENSMUSG00000056536	1458.97	0.493804	0.121942	4.04949	5.13302e-05	0.00209057	Pign
ENSMUSG00000038623	153.903	0.884686	0.218613	4.04681	5.19211e-05	0.00210819	Tm6sf1
ENSMUSG00000037905	1094.43	-0.677864	0.167581	-4.045	5.23238e-05	0.00211808	Bri3bp
ENSMUSG00000022126	482.271	4.06859	1.00603	4.04423	5.24964e-05	0.00211863	Acod1
ENSMUSG00000015961	2522.63	-0.580693	0.143759	-4.03935	5.36002e-05	0.00215664	Adss
ENSMUSG00000024312	828.752	-0.634221	0.157087	-4.03739	5.40487e-05	0.00216273	Wdr46
ENSMUSG00000028042	138.649	1.10338	0.273299	4.03727	5.40765e-05	0.00216273	Zbtb7b
ENSMUSG00000061904	4232.04	-0.527647	0.130757	-4.03533	5.45252e-05	0.00217415	Slc25a3
ENSMUSG00000022901	1142.54	0.755969	0.187612	4.02944	5.59109e-05	0.00220956	Cd86
ENSMUSG00000024735	2530.77	-0.603725	0.149782	-4.03068	5.56146e-05	0.00220956	Prpf19
ENSMUSG00000025790	322.676	0.96429	0.239303	4.02957	5.58779e-05	0.00220956	Slco3a1
ENSMUSG00000028851	1516.86	-0.55848	0.138692	-4.02677	5.65493e-05	0.00222184	Nudc
ENSMUSG00000045896	848.504	-0.510031	0.126661	-4.02674	5.65554e-05	0.00222184	Paip2b
ENSMUSG00000054099	392.458	0.649741	0.161412	4.02536	5.68878e-05	0.00222833	Slc25a40
ENSMUSG00000026581	1929.35	0.505597	0.125632	4.02445	5.71097e-05	0.00222994	Sell
ENSMUSG00000044350	226.059	1.05993	0.263413	4.02381	5.72639e-05	0.00222994	Lacc1
ENSMUSG00000003099	1618.73	-0.54158	0.134736	-4.01957	5.83039e-05	0.00225877	Ppp5c
ENSMUSG00000071645	812.805	-0.548089	0.136361	-4.01941	5.83435e-05	0.00225877	Tut1
ENSMUSG00000080848	306.477	-0.92619	0.230543	-4.01742	5.88383e-05	0.00227133	Gm9385
ENSMUSG00000017631	277.648	1.18578	0.295235	4.0164	5.90942e-05	0.00227461	Abr
ENSMUSG00000011257	2086.07	-0.611179	0.152231	-4.01482	5.9492e-05	0.00228333	Pabpc4
ENSMUSG00000092341	39251	0.665417	0.165786	4.01371	5.97706e-05	0.00228743	Malat1
ENSMUSG00000113147	27.5751	2.1285	0.530864	4.00949	6.08488e-05	0.00232202	Gm47207
ENSMUSG00000071041	4099.99	-0.576475	0.143815	-4.00846	6.11159e-05	0.00232555	Impdh2-ps
ENSMUSG00000030103	352.655	0.735297	0.18373	4.00204	6.27988e-05	0.00238278	Bhlhe40
ENSMUSG00000062901	583.013	0.6566	0.16416	3.99975	6.34091e-05	0.0023991	Klhl24
ENSMUSG00000022895	155.699	1.1902	0.297844	3.99606	6.44046e-05	0.00242986	Ets2
ENSMUSG00000025068	388.292	-0.684729	0.17139	-3.99516	6.46503e-05	0.00243224	Gsto1
ENSMUSG00000032834	1573.33	-0.54958	0.137632	-3.9931	6.52145e-05	0.00244655	Pwp2
ENSMUSG00000001542	1228.54	0.461794	0.115763	3.98912	6.63191e-05	0.00247405	Ell2
ENSMUSG00000031513	92.3271	1.1446	0.286914	3.98936	6.62511e-05	0.00247405	Leprotl1
ENSMUSG00000035248	1417.27	0.493379	0.123881	3.98269	6.81384e-05	0.0025291	Tut7
ENSMUSG00000037851	3929.49	0.427102	0.107243	3.98257	6.81744e-05	0.0025291	Iars
ENSMUSG00000025156	489.069	-0.607583	0.152802	-3.97627	7.00055e-05	0.00258981	Gps1
ENSMUSG00000020277	1236.55	-0.596857	0.150205	-3.97363	7.07865e-05	0.00261145	Pfkl
ENSMUSG00000042700	1167.2	0.880366	0.221602	3.97273	7.10544e-05	0.0026141	Sipa1l1
ENSMUSG00000067148	783.198	-0.557367	0.140332	-3.97177	7.1341e-05	0.00261741	Polr1c
ENSMUSG00000072407	119.764	-0.972631	0.245122	-3.96796	7.24917e-05	0.00265232	Gm6419
ENSMUSG00000096010	1461.25	-0.713198	0.180234	-3.95707	7.58759e-05	0.00276853	Hist4h4
ENSMUSG00000105987	3590.84	-0.573368	0.145047	-3.95298	7.71834e-05	0.0028009	AI506816
ENSMUSG00000116864	300.707	-0.734474	0.185798	-3.95307	7.71537e-05	0.0028009	Gm3320
ENSMUSG00000032265	182.821	1.14085	0.288776	3.95065	7.79405e-05	0.00281304	Tent5a
ENSMUSG00000042121	340.473	0.864356	0.21877	3.95099	7.78286e-05	0.00281304	Ssh1
ENSMUSG00000031125	24.213	2.28851	0.580069	3.94524	7.97205e-05	0.00285408	3830403N18Rik
ENSMUSG00000033257	1346.14	-0.476946	0.12089	-3.9453	7.97012e-05	0.00285408	Ttll4
ENSMUSG00000077192	162.396	-0.96597	0.244837	-3.94536	7.96786e-05	0.00285408	Snora17
ENSMUSG00000030096	1997.88	-0.455244	0.115419	-3.94427	8.00448e-05	0.00285801	Slc6a6
ENSMUSG00000022892	120.837	1.28989	0.327256	3.94155	8.09584e-05	0.0028829	App
ENSMUSG00000019139	1279.19	-0.684434	0.173989	-3.93377	8.36227e-05	0.00296983	Isyna1
ENSMUSG00000078812	9560.08	-0.571191	0.145227	-3.93309	8.38599e-05	0.00297034	Eif5a
ENSMUSG00000032802	70.0002	3.46678	0.882573	3.92803	8.5643e-05	0.00302545	Srxn1
ENSMUSG00000042106	102.631	-0.978217	0.249216	-3.92518	8.66659e-05	0.00305348	Inka1
ENSMUSG00000026181	690.364	-0.571196	0.145546	-3.9245	8.69104e-05	0.00305402	Ppm1f
ENSMUSG00000027395	2197.61	-0.64135	0.163535	-3.92179	8.78934e-05	0.00308043	Polr1b
ENSMUSG00000044468	446.769	0.802617	0.20475	3.91998	8.85569e-05	0.00309554	Tent5c
ENSMUSG00000026832	1442.66	0.577574	0.14745	3.91709	8.9625e-05	0.00311652	Cytip
ENSMUSG00000059070	3293.67	-0.445601	0.113743	-3.91762	8.94281e-05	0.00311652	Rpl18
ENSMUSG00000023456	3212.66	-0.507419	0.129706	-3.91208	9.15046e-05	0.00316281	Tpi1
ENSMUSG00000029313	1366.98	0.589247	0.150639	3.91165	9.16688e-05	0.00316281	Aff1
ENSMUSG00000040521	319.371	-0.669262	0.171043	-3.91284	9.12184e-05	0.00316281	Tsfm
ENSMUSG00000000561	877.017	-0.606211	0.155278	-3.90404	9.45995e-05	0.00325549	Wdr77
ENSMUSG00000024921	523.849	0.670099	0.171721	3.90225	9.53025e-05	0.00326752	Smarca2
ENSMUSG00000067274	19351	-0.510849	0.130923	-3.9019	9.54396e-05	0.00326752	Rplp0
ENSMUSG00000025869	1058.9	-0.627621	0.161082	-3.89628	9.76822e-05	0.00331901	Nop16
ENSMUSG00000026068	35.3169	1.80115	0.462278	3.89626	9.76913e-05	0.00331901	Il18rap
ENSMUSG00000033318	673.069	-0.627281	0.160961	-3.8971	9.73495e-05	0.00331901	Gstt2
ENSMUSG00000053477	3053.18	0.458841	0.117868	3.89285	9.9074e-05	0.00335742	Tcf4
ENSMUSG00000049516	838.81	0.61453	0.15795	3.89067	9.99668e-05	0.00337908	Spty2d1
ENSMUSG00000040413	204.501	-1.03605	0.266466	-3.88811	0.000101029	0.00340636	Timd2
ENSMUSG00000057554	429.206	0.612332	0.157534	3.88699	0.000101495	0.00341342	Lgals8
ENSMUSG00000052331	1740.34	0.52066	0.13403	3.88464	0.000102482	0.00343792	Ankrd44
ENSMUSG00000029135	28.7761	2.43148	0.626153	3.88321	0.000103086	0.00344949	Fosl2
ENSMUSG00000096255	97.0066	1.2375	0.318825	3.88143	0.000103843	0.00346613	Dynlt1b
ENSMUSG00000085786	871.33	0.623154	0.160624	3.87958	0.000104639	0.00348395	Gm15987
ENSMUSG00000017652	1327.67	-0.492115	0.126927	-3.87716	0.000105682	0.0034925	Cd40
ENSMUSG00000063077	416.411	0.663521	0.171104	3.87788	0.00010537	0.0034925	Kif1b
ENSMUSG00000063953	381.17	-0.719622	0.185577	-3.87775	0.000105426	0.0034925	Amd2
ENSMUSG00000032513	210.239	-0.783656	0.202226	-3.87514	0.000106563	0.0035129	Gorasp1
ENSMUSG00000002885	270.269	0.634321	0.163827	3.87191	0.000107987	0.00355105	Adgre5
ENSMUSG00000020549	1129.23	-0.598298	0.154555	-3.8711	0.000108344	0.00355401	Elac2
ENSMUSG00000001056	1122.91	-0.675676	0.174704	-3.86755	0.000109934	0.0035924	Nhp2
ENSMUSG00000019820	836.337	0.890646	0.230303	3.86728	0.000110054	0.0035924	Utrn
ENSMUSG00000030861	195.519	0.741895	0.192028	3.86348	0.000111783	0.0036399	Acadsb
ENSMUSG00000045382	203.493	1.03446	0.267927	3.86097	0.00011294	0.00366862	Cxcr4
ENSMUSG00000037685	765.518	0.659348	0.170884	3.85845	0.000114107	0.0036975	Atp8a1
ENSMUSG00000020781	310.267	-0.653433	0.169418	-3.85694	0.000114817	0.0037115	Tsen54
ENSMUSG00000068739	2910.08	0.517575	0.134264	3.85491	0.000115771	0.00373327	Sars
ENSMUSG00000002825	261.047	-0.694788	0.180505	-3.84912	0.000118541	0.00381336	Qtrt1
ENSMUSG00000031231	868.129	-0.560981	0.146083	-3.84014	0.000122962	0.00394603	Cox7b
ENSMUSG00000021868	466.851	-0.613592	0.159914	-3.837	0.000124545	0.00398722	Ppif
ENSMUSG00000056888	220.476	0.757491	0.197644	3.83261	0.000126791	0.00404941	Glipr1
ENSMUSG00000001995	92.2399	1.17325	0.30645	3.82853	0.000128909	0.0040974	Sipa1l2
ENSMUSG00000024659	22.9742	3.22174	0.841456	3.82877	0.000128787	0.0040974	Anxa1
ENSMUSG00000038550	82.1752	1.03339	0.270098	3.82599	0.000130247	0.00413007	Ciart
ENSMUSG00000048895	429.165	-0.851804	0.223032	-3.8192	0.000133888	0.00423543	Cdk5r1
ENSMUSG00000005566	5529.3	-0.50159	0.131421	-3.81666	0.000135272	0.00424198	Trim28
ENSMUSG00000021133	325.475	0.814175	0.21333	3.81651	0.000135351	0.00424198	Susd6
ENSMUSG00000021595	6036.13	-0.554197	0.145211	-3.8165	0.000135356	0.00424198	Nsun2
ENSMUSG00000023942	336.448	-0.807716	0.211639	-3.81648	0.000135369	0.00424198	Slc29a1
ENSMUSG00000026395	12026.5	0.378581	0.0992418	3.81474	0.000136328	0.00425203	Ptprc
ENSMUSG00000040899	104.511	1.30654	0.342493	3.81479	0.000136298	0.00425203	Ccr6
ENSMUSG00000026604	27.9904	1.91893	0.503582	3.81057	0.000138645	0.00429414	Ptpn14
ENSMUSG00000041774	225.759	-0.739399	0.194023	-3.81089	0.000138469	0.00429414	Ydjc
ENSMUSG00000098318	61.5406	1.24789	0.327434	3.81111	0.000138342	0.00429414	Lockd
ENSMUSG00000003868	1589	-0.591601	0.155572	-3.80275	0.000143099	0.00438521	Ruvbl2
ENSMUSG00000011752	723.112	-0.640591	0.168412	-3.80371	0.000142548	0.00438521	Pgam1
ENSMUSG00000019843	552.344	0.525164	0.138125	3.80209	0.000143479	0.00438521	Fyn
ENSMUSG00000023367	161.531	-0.935361	0.246043	-3.80162	0.000143754	0.00438521	Tmem176a
ENSMUSG00000026014	68.8535	1.7104	0.449941	3.80138	0.000143891	0.00438521	Raph1
ENSMUSG00000027133	535.312	-0.71809	0.188759	-3.80427	0.000142221	0.00438521	Nop10
ENSMUSG00000039232	226.046	0.706395	0.1858	3.80192	0.000143579	0.00438521	Stx11
ENSMUSG00000100786	46.3037	1.40557	0.370071	3.79811	0.000145802	0.00443332	Gm28940
ENSMUSG00000025007	2691.19	0.548676	0.14452	3.79653	0.000146733	0.00445147	Aldh18a1
ENSMUSG00000006517	434.404	-0.626823	0.165282	-3.79245	0.000149171	0.00451514	Mvd
ENSMUSG00000036528	281.462	0.889096	0.234799	3.78663	0.000152702	0.00461153	Ppfibp2
ENSMUSG00000030342	87.587	1.11933	0.295659	3.78587	0.000153171	0.00461521	Cd9
ENSMUSG00000049539	4552.86	-0.503981	0.133188	-3.78397	0.000154347	0.00464016	Hist1h1a
ENSMUSG00000037936	550.224	-0.573088	0.15149	-3.78301	0.000154944	0.00464761	Scarb1
ENSMUSG00000095478	110.2	-0.958092	0.253303	-3.78239	0.000155327	0.00464863	Gm9824
ENSMUSG00000048120	137.589	0.907666	0.240208	3.77866	0.000157673	0.00470826	Entpd1
ENSMUSG00000005204	1544.59	-0.509043	0.134872	-3.77425	0.000160488	0.00472414	Senp3
ENSMUSG00000023977	1890.38	0.448268	0.118713	3.77606	0.00015933	0.00472414	Ubr2
ENSMUSG00000029394	393.778	-0.649931	0.172215	-3.77394	0.000160688	0.00472414	Cdk2ap1
ENSMUSG00000048538	317.109	-0.713563	0.18904	-3.77467	0.000160217	0.00472414	Gm9826
ENSMUSG00000058655	8182.22	-0.496636	0.131518	-3.77619	0.000159244	0.00472414	Eif4b
ENSMUSG00000064128	525.949	0.523867	0.138791	3.77451	0.00016032	0.00472414	Cenpj
ENSMUSG00000104291	880.485	0.592082	0.156766	3.77684	0.000158828	0.00472414	A130071D04Rik
ENSMUSG00000040688	1223.84	-0.610341	0.161886	-3.77019	0.000163122	0.00478514	Tbl3
ENSMUSG00000018983	760.754	0.549026	0.145684	3.76861	0.000164162	0.0047977	E2f2
ENSMUSG00000053897	360.866	-0.734404	0.194883	-3.76844	0.00016427	0.0047977	Slc39a8
ENSMUSG00000031453	1820.75	0.569162	0.151117	3.76637	0.00016564	0.00482711	Rasa3
ENSMUSG00000043801	1289.51	-0.48098	0.127786	-3.76395	0.000167251	0.00486342	Oaz1-ps
ENSMUSG00000071350	1059.81	0.674965	0.179367	3.76305	0.000167857	0.00487041	Setdb2
ENSMUSG00000027597	1525.65	-0.595585	0.158321	-3.76188	0.000168638	0.00488244	Ahcy
ENSMUSG00000003438	743.934	-0.613901	0.163257	-3.76034	0.000169685	0.00488414	Timm50
ENSMUSG00000030435	3019.13	-0.471605	0.125421	-3.76017	0.000169797	0.00488414	U2af2
ENSMUSG00000067158	35.563	1.63898	0.435766	3.76114	0.000169139	0.00488414	Col4a4
ENSMUSG00000106926	1011.44	-0.562189	0.14957	-3.75869	0.000170804	0.00490252	Rpl7-ps7
ENSMUSG00000020183	234.061	0.703199	0.187208	3.75624	0.000172487	0.00491902	Cpm
ENSMUSG00000032712	2800.87	0.494405	0.131612	3.75654	0.000172279	0.00491902	Resf1
ENSMUSG00000047649	383.573	-0.711863	0.189468	-3.75717	0.000171848	0.00491902	Cd3eap
ENSMUSG00000033105	1094.24	-0.557595	0.148544	-3.75374	0.000174214	0.00495764	Lss
ENSMUSG00000000958	78.3435	1.16525	0.310585	3.75178	0.000175583	0.00497534	Slc7a7
ENSMUSG00000041995	158.154	0.776849	0.207047	3.75204	0.000175401	0.00497534	Zbed3
ENSMUSG00000027510	387.828	-0.723722	0.192931	-3.7512	0.000175993	0.00497639	Rbm38
ENSMUSG00000028028	32.5673	1.80043	0.480238	3.74904	0.000177511	0.00500868	Alpk1
ENSMUSG00000022437	1021.73	-0.45127	0.120418	-3.74753	0.000178585	0.00502833	Samm50
ENSMUSG00000096054	617.899	0.617597	0.164859	3.74621	0.000179526	0.00504414	Syne1
ENSMUSG00000032215	498.524	-0.638209	0.170558	-3.74188	0.000182648	0.00512105	Rsl24d1
ENSMUSG00000001687	1768.43	0.408634	0.109253	3.74024	0.000183842	0.00514371	Ubl3
ENSMUSG00000034203	794.305	-0.68998	0.184538	-3.73896	0.000184781	0.00514836	Chchd4
ENSMUSG00000041836	253.493	0.855186	0.228709	3.73919	0.000184616	0.00514836	Ptpre
ENSMUSG00000056952	1452.99	-0.461587	0.123524	-3.73683	0.000186352	0.00518127	Tatdn2
ENSMUSG00000051727	278.576	-0.636323	0.170573	-3.7305	0.000191099	0.00530221	Kctd14
ENSMUSG00000004393	1512.65	-0.581207	0.155852	-3.72922	0.000192074	0.00531818	Ddx56
ENSMUSG00000056612	371.382	-0.630058	0.169086	-3.72627	0.000194338	0.0053697	Ppp1r14b
ENSMUSG00000040264	449.018	-0.686459	0.18445	-3.72166	0.000197918	0.00544603	Gbp2b
ENSMUSG00000096780	93.8119	1.40925	0.378658	3.72169	0.000197895	0.00544603	Tmem181b-ps
ENSMUSG00000060152	344.202	-0.68422	0.1839	-3.72062	0.000198736	0.00545724	Pop5
ENSMUSG00000025508	953.396	-0.625097	0.168213	-3.7161	0.000202325	0.00554437	Rplp2
ENSMUSG00000060438	484.47	-0.595165	0.160266	-3.7136	0.000204333	0.0055879	Rps10-ps1
ENSMUSG00000078502	395.823	0.767108	0.206615	3.71274	0.000205028	0.00559542	Gm13212
ENSMUSG00000025584	390.046	0.670424	0.180762	3.70888	0.000208175	0.00566969	Pde8a
ENSMUSG00000068922	413.022	-0.604263	0.16314	-3.70394	0.000212275	0.00576954	Msto1
ENSMUSG00000101389	25.7037	2.59912	0.702008	3.70241	0.000213564	0.00579277	Ms4a4a
ENSMUSG00000054364	93.3967	0.945936	0.255626	3.70047	0.000215197	0.00581339	Rhob
ENSMUSG00000090523	992.643	-0.527238	0.142466	-3.7008	0.000214917	0.00581339	Gypc
ENSMUSG00000035168	237.04	0.632836	0.171111	3.69839	0.000216971	0.00584943	Tanc1
ENSMUSG00000035885	571.685	-0.797378	0.2157	-3.69671	0.000218413	0.00587641	Cox8a
ENSMUSG00000028266	246.33	0.655875	0.177687	3.69119	0.000223205	0.00599324	Lmo4
ENSMUSG00000062604	676.343	0.513435	0.139153	3.68971	0.000224513	0.00601623	Srpk2
ENSMUSG00000097419	24.7748	1.84629	0.501067	3.68471	0.00022896	0.00612308	Gm26666
ENSMUSG00000027203	1821.21	-0.52962	0.143825	-3.6824	0.000231051	0.0061647	Dut
ENSMUSG00000039768	1390.27	-0.501922	0.136319	-3.68197	0.000231443	0.0061647	Dnajc11
ENSMUSG00000022476	477.773	-0.570954	0.155135	-3.68037	0.000232898	0.00619108	Polr3h
ENSMUSG00000010048	983.823	-0.634956	0.172579	-3.67921	0.000233959	0.00620692	Ifrd2
ENSMUSG00000022416	354.885	0.862334	0.234478	3.67768	0.000235362	0.00623171	Cacna1i
ENSMUSG00000066026	193.714	-0.715861	0.194731	-3.67616	0.00023677	0.00625654	Dhrs3
ENSMUSG00000004264	1723.56	-0.569437	0.154952	-3.67493	0.000237913	0.00627432	Phb2
ENSMUSG00000018921	910.99	-0.513182	0.139858	-3.66932	0.0002432	0.00640106	Pelp1
ENSMUSG00000020423	711.242	0.64722	0.176633	3.6642	0.000248112	0.00651747	Btg2
ENSMUSG00000024258	401.78	-0.60336	0.164705	-3.66327	0.000249011	0.00652821	Polr2d
ENSMUSG00000016319	7366.12	-0.544353	0.148672	-3.66144	0.000250799	0.00656218	Slc25a5
ENSMUSG00000038179	1159.5	-0.498851	0.136291	-3.66018	0.000252038	0.00656877	Slamf7
ENSMUSG00000082691	663.793	0.546988	0.14943	3.66049	0.000251733	0.00656877	Dynlt1-ps1
ENSMUSG00000024891	76.909	-1.01534	0.277512	-3.65872	0.000253474	0.00659331	Slc29a2
ENSMUSG00000069188	335.456	-0.877535	0.240061	-3.65547	0.000256711	0.00666448	Gm13192
ENSMUSG00000026970	1256.31	0.421951	0.115552	3.6516	0.000260607	0.00675247	Rbms1
ENSMUSG00000028184	61.0648	1.30443	0.357292	3.65087	0.000261358	0.00675876	Adgrl2
ENSMUSG00000025980	12147.8	-0.536945	0.147281	-3.64571	0.000266651	0.00688228	Hspd1
ENSMUSG00000040658	142.131	-0.839501	0.230581	-3.64081	0.000271781	0.00700111	Dnph1
ENSMUSG00000041220	215.264	-0.7837	0.215316	-3.63977	0.000272884	0.00701595	Elovl6
ENSMUSG00000032288	380.307	-0.614291	0.16899	-3.63507	0.000277904	0.00713128	Imp3
ENSMUSG00000029475	1368.67	-0.430269	0.118534	-3.62992	0.000283512	0.00726118	Kdm2b
ENSMUSG00000039183	591.869	-0.537707	0.148286	-3.62615	0.000287683	0.00735387	Nubp2
ENSMUSG00000060093	829.163	-0.754857	0.208266	-3.62448	0.000289542	0.0073872	Hist1h4a
ENSMUSG00000028552	2306	0.403259	0.111321	3.6225	0.000291775	0.00741575	Eps15
ENSMUSG00000039286	194.036	0.808237	0.223096	3.62282	0.000291404	0.00741575	Fndc3b
ENSMUSG00000042599	846.951	0.576694	0.159253	3.62125	0.000293183	0.00743735	Kdm7a
ENSMUSG00000023262	286.842	-0.686944	0.189831	-3.61872	0.000296069	0.00749628	Acy1
ENSMUSG00000000248	362.888	0.705837	0.195113	3.61758	0.000297367	0.00751487	Clec2g
ENSMUSG00000024349	1479.3	-0.507021	0.140332	-3.61301	0.000302668	0.00763434	Tmem173
ENSMUSG00000029207	37.5351	1.37034	0.379453	3.61135	0.000304607	0.00766872	Apbb2
ENSMUSG00000024378	1420.58	-0.465888	0.12906	-3.60987	0.000306354	0.00768365	Stard4
ENSMUSG00000074604	73.7247	1.03044	0.285441	3.61	0.000306199	0.00768365	Mgst2
ENSMUSG00000024601	921.417	-0.484946	0.134436	-3.60726	0.00030945	0.00774671	Isoc1
ENSMUSG00000079084	1341.78	0.430088	0.119297	3.60518	0.000311934	0.00779425	Ccdc82
ENSMUSG00000020430	1626.53	-0.539225	0.149728	-3.60137	0.000316544	0.00789462	Pes1
ENSMUSG00000030468	839.514	0.508341	0.141171	3.60088	0.000317144	0.00789482	Siglecg
ENSMUSG00000053158	34.9493	1.89453	0.526411	3.59896	0.000319497	0.00793856	Fes
ENSMUSG00000038910	1176.82	0.416712	0.115806	3.59835	0.000320238	0.00794214	Plcl2
ENSMUSG00000034926	817.275	-0.576627	0.160269	-3.59786	0.00032084	0.00794229	Dhcr24
ENSMUSG00000097906	926.484	-0.480968	0.133706	-3.59721	0.000321644	0.00794741	Gm9625
ENSMUSG00000029777	6409.67	0.599581	0.166714	3.59646	0.000322571	0.00795556	Gars
ENSMUSG00000028811	2606.47	0.457469	0.127239	3.59535	0.000323955	0.00797492	Yars
ENSMUSG00000001783	2235.32	-0.396932	0.110435	-3.59425	0.000325326	0.00799389	Rtcb
ENSMUSG00000049723	26.4267	2.73471	0.761756	3.59	0.000330673	0.0080954	Mmp12
ENSMUSG00000082016	690.752	-0.720389	0.200639	-3.59047	0.000330084	0.0080954	Pgam1-ps2
ENSMUSG00000026496	4365.59	-0.492986	0.137346	-3.58938	0.00033147	0.00810003	Parp1
ENSMUSG00000022724	1196.06	-0.475652	0.132569	-3.58796	0.00033328	0.00812688	Riox2
ENSMUSG00000032020	245.132	0.658405	0.183546	3.58713	0.000334339	0.00812688	Ubash3b
ENSMUSG00000069972	1730.1	-0.610107	0.170085	-3.58708	0.000334399	0.00812688	Rps13-ps2
ENSMUSG00000041481	1495.29	0.547617	0.152738	3.58534	0.000336633	0.00816626	Serpina3g
ENSMUSG00000031530	302.775	0.804965	0.224641	3.58333	0.000339236	0.00819953	Dusp4
ENSMUSG00000063524	2529.55	-0.507311	0.141573	-3.58338	0.000339173	0.00819953	Eno1
ENSMUSG00000041958	474.194	-0.512913	0.143469	-3.57507	0.000350133	0.00844759	Pigs
ENSMUSG00000081603	4272.81	-0.562536	0.15738	-3.57437	0.000351066	0.00845479	Gm14681
ENSMUSG00000027374	603.589	-0.585383	0.163806	-3.57364	0.000352057	0.00846335	Mrps5
ENSMUSG00000002660	364.562	-0.681106	0.190831	-3.56916	0.000358125	0.00859371	Clpp
ENSMUSG00000046791	345.047	-0.627369	0.175951	-3.56559	0.000363034	0.00869584	Riox1
ENSMUSG00000096336	279.202	0.790697	0.221907	3.5632	0.000366366	0.00875989	Igkv1-135
ENSMUSG00000000708	621.932	0.492075	0.138252	3.55925	0.000371908	0.00879765	Kat2b
ENSMUSG00000025209	457.082	-0.512067	0.143821	-3.56045	0.000370216	0.00879765	Twnk
ENSMUSG00000026131	312.778	2.15108	0.604073	3.56096	0.000369505	0.00879765	Dst
ENSMUSG00000039512	470.374	0.516907	0.14522	3.55948	0.000371593	0.00879765	Uhrf1bp1
ENSMUSG00000061286	361.828	-0.58137	0.16334	-3.55926	0.000371894	0.00879765	Exosc5
ENSMUSG00000078348	377.813	-0.630619	0.177141	-3.55998	0.000370879	0.00879765	Sf3b5
ENSMUSG00000037740	441.423	-0.609128	0.171263	-3.55668	0.000375577	0.00885766	Mrps26
ENSMUSG00000041538	1798.1	0.447708	0.125883	3.55654	0.000375775	0.00885766	H2-Ob
ENSMUSG00000068036	80.6045	1.0181	0.286518	3.55335	0.000380357	0.00894981	Afdn
ENSMUSG00000020496	886.321	-0.510875	0.143827	-3.55202	0.000382292	0.00897949	Rnf187
ENSMUSG00000032489	78.8559	1.02039	0.287372	3.55077	0.000384102	0.00900611	Kif9
ENSMUSG00000042046	166.458	0.771507	0.217357	3.5495	0.000385965	0.00901803	Dstyk
ENSMUSG00000046711	766.811	-0.616543	0.173677	-3.54994	0.000385326	0.00901803	Hmga1
ENSMUSG00000097705	134.406	0.951708	0.268218	3.54826	0.00038778	0.00904458	Gm26740
ENSMUSG00000001416	7516.76	-0.500411	0.141239	-3.54302	0.000395574	0.00919416	Cct3
ENSMUSG00000024493	5097.37	0.555091	0.15666	3.54327	0.000395192	0.00919416	Lars
ENSMUSG00000041841	360.275	-0.59814	0.168891	-3.54158	0.000397739	0.00922837	Rpl37
ENSMUSG00000016495	351.109	0.613924	0.173478	3.53891	0.000401788	0.0092618	Plgrkt
ENSMUSG00000018446	2611.62	-0.564995	0.15963	-3.53941	0.000401023	0.0092618	C1qbp
ENSMUSG00000035960	103.798	-0.947676	0.267711	-3.53993	0.000400239	0.0092618	Apex1
ENSMUSG00000058799	4023.19	-0.491197	0.138821	-3.53834	0.000402657	0.0092618	Nap1l1
ENSMUSG00000063802	382.105	-0.557059	0.157426	-3.53855	0.000402329	0.0092618	Hspbp1
ENSMUSG00000071669	2532.72	0.570027	0.161158	3.53708	0.000404576	0.00928496	Snx29
ENSMUSG00000086290	355.426	-0.64777	0.183153	-3.53677	0.000405058	0.00928496	Snhg12
ENSMUSG00000010047	108.465	-0.902252	0.255178	-3.53578	0.000406574	0.0093037	Hyal2
ENSMUSG00000039616	19.1202	2.47073	0.699195	3.53368	0.000409813	0.00936173	Mocos
ENSMUSG00000003623	243.019	0.603609	0.170848	3.53303	0.000410833	0.00936897	Crot
ENSMUSG00000035891	697.041	0.654548	0.185401	3.53045	0.000414854	0.0094445	Cerk
ENSMUSG00000039275	1616.19	-0.434907	0.12326	-3.52838	0.000418113	0.00950243	Foxk2
ENSMUSG00000064193	821.361	-0.500301	0.141945	-3.52461	0.000424114	0.0096098	Gm4735
ENSMUSG00000074802	527.148	0.506638	0.143747	3.5245	0.00042428	0.0096098	Gas2l3
ENSMUSG00000026490	96.9935	0.88505	0.251217	3.52306	0.000426603	0.009646	Cdc42bpa
ENSMUSG00000020023	213.323	0.677655	0.192374	3.52259	0.00042735	0.00964652	Tmcc3
ENSMUSG00000029388	1004.1	-0.542115	0.154033	-3.51948	0.000432389	0.00974374	Eif2b1
ENSMUSG00000020022	506.547	-0.643933	0.182991	-3.51893	0.000433284	0.00974743	Ndufa12
ENSMUSG00000021457	4782.87	0.394387	0.112108	3.51793	0.000434929	0.00974975	Syk
ENSMUSG00000076672	231.932	0.713496	0.20284	3.51753	0.000435584	0.00974975	Ighv3-6
ENSMUSG00000116757	81.0314	-1.11343	0.316477	-3.51819	0.000434501	0.00974975	Gm4786
ENSMUSG00000021048	3294.82	-0.534472	0.152051	-3.51509	0.000439608	0.00978746	Mthfd1
ENSMUSG00000025203	3235.16	-0.640476	0.18221	-3.51504	0.000439684	0.00978746	Scd2
ENSMUSG00000036568	256.286	0.649055	0.184667	3.51473	0.000440208	0.00978746	Bicral
ENSMUSG00000055762	3379.62	-0.475054	0.135138	-3.51532	0.000439227	0.00978746	Eef1d
ENSMUSG00000028430	1411.31	-0.420317	0.119627	-3.51356	0.000442148	0.0098077	Nol6
ENSMUSG00000054766	6301.98	-0.536376	0.15267	-3.51329	0.000442591	0.0098077	Set
ENSMUSG00000031633	2141.67	-0.468408	0.133484	-3.50909	0.000449638	0.0099336	Slc25a4
ENSMUSG00000041168	1572.91	-0.421716	0.120181	-3.50902	0.000449764	0.0099336	Lonp1
ENSMUSG00000039356	1004.56	-0.470198	0.134025	-3.50829	0.000451002	0.00994444	Exosc2
ENSMUSG00000021477	39.6556	1.87989	0.536185	3.50605	0.000454812	0.0100119	Ctsl
ENSMUSG00000037351	671.087	-0.465135	0.132714	-3.50479	0.000456974	0.0100429	Actr1b
ENSMUSG00000053565	1593.76	-0.455468	0.130003	-3.50354	0.000459126	0.0100735	Eif3k
ENSMUSG00000003865	188.254	0.719031	0.205283	3.50263	0.000460695	0.0100914	Gys1
ENSMUSG00000022346	1406.43	-0.568425	0.162404	-3.50006	0.000465159	0.0101557	Myc
ENSMUSG00000029507	421.536	-0.558292	0.159504	-3.50017	0.000464966	0.0101557	Pus1
ENSMUSG00000090610	330.543	-0.685066	0.195796	-3.49888	0.000467216	0.0101839	Gm3571
ENSMUSG00000035004	124.62	1.374	0.392951	3.49662	0.000471186	0.0102537	Igsf6
ENSMUSG00000025888	845.433	0.579633	0.165849	3.49495	0.000474155	0.0102847	Casp1
ENSMUSG00000094497	50.8482	-1.2661	0.362261	-3.49499	0.000474077	0.0102847	Gm8210
ENSMUSG00000004996	312.339	-0.61528	0.176246	-3.49103	0.000481162	0.0103859	Mri1
ENSMUSG00000006442	2347.99	-0.64848	0.18573	-3.49151	0.000480291	0.0103859	Srm
ENSMUSG00000031482	705.344	-0.458906	0.131446	-3.49122	0.000480816	0.0103859	Slc25a15
ENSMUSG00000019471	1638.08	-0.433496	0.12423	-3.48946	0.000484001	0.0104303	Cdc37
ENSMUSG00000021451	1493.88	0.666501	0.191096	3.48778	0.000487044	0.010462	Sema4d
ENSMUSG00000047945	1644.76	-0.506065	0.145079	-3.48821	0.000486274	0.010462	Marcksl1
ENSMUSG00000028894	576.961	0.48322	0.138572	3.48715	0.000488197	0.0104699	Inpp5b
ENSMUSG00000027712	231.895	0.981758	0.281757	3.48441	0.000493221	0.0105606	Anxa5
ENSMUSG00000039770	101.429	0.943534	0.270858	3.4835	0.000494901	0.0105636	Ypel5
ENSMUSG00000050271	1756.09	-0.43165	0.123914	-3.48348	0.000494948	0.0105636	Prag1
ENSMUSG00000021313	263.944	-0.81995	0.235412	-3.48304	0.000495758	0.010564	Ryr2
ENSMUSG00000024902	461.674	-0.542295	0.155877	-3.47899	0.000503301	0.0107019	Mrpl11
ENSMUSG00000030748	7969.8	-0.461837	0.132761	-3.47871	0.000503836	0.0107019	Il4ra
ENSMUSG00000039697	625.925	0.549595	0.158189	3.47429	0.000512199	0.0108622	Ncoa7
ENSMUSG00000018750	190.911	0.715574	0.205988	3.47386	0.000513035	0.0108626	Zbtb4
ENSMUSG00000026385	462.234	-0.56883	0.163766	-3.47342	0.000513862	0.0108629	Dbi
ENSMUSG00000052889	2945.85	0.394327	0.11366	3.46935	0.000521727	0.0110117	Prkcb
ENSMUSG00000003541	36.6758	2.15899	0.623129	3.46476	0.000530704	0.0111834	Ier3
ENSMUSG00000030047	1409.03	0.418384	0.120789	3.46376	0.000532682	0.0112074	Arhgap25
ENSMUSG00000035049	1571.52	-0.513635	0.148405	-3.46103	0.000538118	0.0113039	Rrp12
ENSMUSG00000027944	359.392	0.608622	0.175958	3.4589	0.00054238	0.0113673	Hax1
ENSMUSG00000049482	416.506	-0.63672	0.184094	-3.45867	0.000542846	0.0113673	Ctu2
ENSMUSG00000022391	3703.75	-0.389471	0.11271	-3.45551	0.000549259	0.0114737	Rangap1
ENSMUSG00000022749	568.036	0.491575	0.142284	3.45489	0.000550508	0.0114737	Tbc1d23
ENSMUSG00000063696	2164.71	-0.412208	0.11931	-3.45494	0.000550411	0.0114737	Gm8730
ENSMUSG00000032041	146.792	0.723978	0.209757	3.45151	0.000557459	0.0116004	Tirap
ENSMUSG00000005583	9269.51	-0.390377	0.113218	-3.44802	0.000564707	0.0117329	Mef2c
ENSMUSG00000040213	292.834	-0.689518	0.200022	-3.44721	0.000566413	0.01175	Kyat3
ENSMUSG00000049957	490.708	-0.544487	0.158294	-3.43973	0.000582299	0.0120607	Ccdc137
ENSMUSG00000048007	450.937	-0.646255	0.187922	-3.43896	0.000583949	0.0120761	Timm8a1
ENSMUSG00000006641	159.128	-0.763645	0.222206	-3.43666	0.000588933	0.0120854	Slc5a6
ENSMUSG00000020128	2028.08	0.473288	0.13771	3.43684	0.000588533	0.0120854	Vps54
ENSMUSG00000022108	1425.99	0.413786	0.120398	3.43682	0.000588587	0.0120854	Itm2b
ENSMUSG00000025872	1006.15	-0.505947	0.147187	-3.43745	0.000587211	0.0120854	Thoc3
ENSMUSG00000036932	852.648	-0.43179	0.125622	-3.43722	0.000587721	0.0120854	Aifm1
ENSMUSG00000026857	293.053	-0.59046	0.171888	-3.43514	0.000592249	0.0121347	Ntmt1
ENSMUSG00000039976	29.965	1.53929	0.448268	3.43387	0.000595039	0.0121732	Tbc1d16
ENSMUSG00000021614	46.5626	1.96922	0.57388	3.4314	0.000600464	0.0122465	Vcan
ENSMUSG00000033192	54.7289	1.75608	0.511712	3.43177	0.00059965	0.0122465	Lpcat2
ENSMUSG00000020116	1964.18	-0.625847	0.182506	-3.42919	0.000605379	0.0123279	Pno1
ENSMUSG00000038648	93.5284	1.09461	0.319352	3.42761	0.00060891	0.0123292	Creb3l2
ENSMUSG00000052384	1638.26	-0.407749	0.11895	-3.42789	0.000608281	0.0123292	Nrros
ENSMUSG00000069305	966.508	-0.666519	0.194462	-3.42751	0.000609147	0.0123292	Hist1h4n
ENSMUSG00000069565	1328.45	-0.486347	0.141878	-3.42792	0.000608219	0.0123292	Dazap1
ENSMUSG00000056220	65.4441	1.45993	0.426104	3.42623	0.000612016	0.0123685	Pla2g4a
ENSMUSG00000035242	262.846	-0.682299	0.199295	-3.42356	0.000618059	0.0124354	Oaz1
ENSMUSG00000047215	607.046	-0.49523	0.144643	-3.42382	0.00061748	0.0124354	Rpl9
ENSMUSG00000108414	895.352	-0.50455	0.147377	-3.42353	0.000618129	0.0124354	Snhg1
ENSMUSG00000110057	334.138	-0.615673	0.180019	-3.42006	0.000626082	0.0125764	Gm2225
ENSMUSG00000040842	1098.08	-0.427148	0.124938	-3.41888	0.000628785	0.0126117	Szrd1
ENSMUSG00000044167	875.223	0.574747	0.168141	3.41823	0.000630287	0.0126228	Foxo1
ENSMUSG00000091575	33.0388	1.65591	0.484748	3.41602	0.000635432	0.0127067	2010016I18Rik
ENSMUSG00000033544	181.322	0.824828	0.241921	3.40949	0.000650838	0.0129953	Angptl1
ENSMUSG00000075232	1798.32	-0.565426	0.16596	-3.407	0.000656808	0.0130949	Amd1
ENSMUSG00000019302	1018	0.519433	0.152494	3.40626	0.000658602	0.0131065	Atp6v0a1
ENSMUSG00000108046	29.2761	1.49412	0.438681	3.40594	0.00065936	0.0131065	Gm43924
ENSMUSG00000097860	189.833	0.993369	0.291724	3.40516	0.000661242	0.0131243	Gm26857
ENSMUSG00000030609	1239.12	-0.477929	0.140384	-3.40444	0.000662997	0.0131396	Aen
ENSMUSG00000055093	1281.32	-0.476843	0.140083	-3.404	0.000664067	0.0131412	Gm8430
ENSMUSG00000043953	43.6515	1.55056	0.455692	3.40264	0.000667392	0.0131874	Ccrl2
ENSMUSG00000024594	440.944	0.512981	0.150832	3.40101	0.000671363	0.0132462	Prrc1
ENSMUSG00000039515	1765.73	-0.425556	0.125381	-3.3941	0.000688538	0.013565	Ptpa
ENSMUSG00000026192	4194.31	-0.513431	0.151351	-3.39231	0.000693066	0.013634	Atic
ENSMUSG00000003808	1169.71	-0.485154	0.143386	-3.38356	0.000715529	0.0140345	Farsa
ENSMUSG00000014547	1528.31	0.444676	0.13141	3.3839	0.000714649	0.0140345	Wdfy2
ENSMUSG00000019362	484.527	-0.572792	0.169333	-3.38264	0.000717919	0.0140607	D8Ertd738e
ENSMUSG00000103197	126.888	0.84406	0.249823	3.37863	0.000728477	0.0142465	Gm37642
ENSMUSG00000019832	49.8127	1.4856	0.440452	3.3729	0.000743817	0.0145252	Rab32
ENSMUSG00000021754	2123.74	0.40053	0.1188	3.37146	0.000747706	0.0145797	Map3k1
ENSMUSG00000020402	1381.56	-0.418181	0.124139	-3.36864	0.000755387	0.014708	Vdac1
ENSMUSG00000042331	83.7944	1.05727	0.31396	3.36754	0.000758413	0.0147453	Specc1
ENSMUSG00000020163	215.058	-0.712804	0.21175	-3.36625	0.000761981	0.0147856	Uqcr11
ENSMUSG00000083041	189.958	0.808012	0.240052	3.36599	0.000762706	0.0147856	Gmfg-ps
ENSMUSG00000022471	1277.38	-0.470683	0.139864	-3.36529	0.00076463	0.0148014	Xrcc6
ENSMUSG00000020133	334.253	-0.541069	0.160806	-3.36473	0.000766187	0.01481	2310011J03Rik
ENSMUSG00000020876	431.466	-0.544833	0.161957	-3.36407	0.000768034	0.0148242	Snx11
ENSMUSG00000021276	731.736	-0.548312	0.163075	-3.36234	0.000772855	0.0148579	Cinp
ENSMUSG00000026127	1260.87	-0.48224	0.14341	-3.36267	0.00077193	0.0148579	Imp4
ENSMUSG00000031657	2205.67	-0.53726	0.159811	-3.36184	0.000774243	0.0148579	Heatr3
ENSMUSG00000033285	1928.36	-0.452515	0.134603	-3.36185	0.00077423	0.0148579	Wdr3
ENSMUSG00000060678	1505.65	-0.739918	0.220236	-3.35965	0.000780404	0.0149546	Hist1h4c
ENSMUSG00000026558	2451.88	-0.541385	0.161255	-3.35733	0.000787002	0.0150593	Uck2
ENSMUSG00000047888	2210.87	0.515205	0.153479	3.35684	0.000788374	0.0150639	Tnrc6b
ENSMUSG00000048277	4335.15	-0.373638	0.111332	-3.35608	0.000790543	0.0150837	Syngr2
ENSMUSG00000020219	357.374	-0.624469	0.186131	-3.355	0.000793661	0.0151216	Timm13
ENSMUSG00000038762	2931.96	-0.383783	0.114529	-3.35098	0.000805273	0.0153133	Abcf1
ENSMUSG00000097715	398.007	0.690312	0.206019	3.35072	0.000806022	0.0153133	Gpr137b-ps
ENSMUSG00000063785	1234.78	-0.476506	0.142262	-3.3495	0.000809587	0.0153591	Utp14a
ENSMUSG00000114456	1276.38	-0.718662	0.214594	-3.34894	0.000811213	0.015368	Hist1h2bh
ENSMUSG00000029482	950.762	-0.444628	0.132886	-3.34592	0.000820087	0.0154398	Aacs
ENSMUSG00000040681	2562.48	-0.580446	0.173491	-3.34568	0.000820798	0.0154398	Hmgn1
ENSMUSG00000049775	8643.47	0.458812	0.137094	3.34669	0.000817834	0.0154398	Tmsb4x
ENSMUSG00000067344	1744.02	-0.593939	0.177488	-3.34636	0.000818813	0.0154398	Rps25-ps1
ENSMUSG00000095567	2346.44	-0.496513	0.148391	-3.34599	0.000819907	0.0154398	Noc2l
ENSMUSG00000110617	140.356	-0.797571	0.238458	-3.3447	0.000823708	0.0154727	Gm5910
ENSMUSG00000002881	2734.64	-0.514947	0.154025	-3.34327	0.000827984	0.0155311	Nab1
ENSMUSG00000020453	519.435	-0.545176	0.163214	-3.34025	0.000837044	0.0156538	Patz1
ENSMUSG00000020775	465.516	-0.603348	0.180648	-3.33991	0.000838052	0.0156538	Mrpl38
ENSMUSG00000020929	2883.91	-0.347993	0.10418	-3.34032	0.00083681	0.0156538	Eftud2
ENSMUSG00000008604	839.408	-0.508866	0.152409	-3.33882	0.000841346	0.0156714	Ubqln4
ENSMUSG00000076617	59562.9	0.382712	0.114619	3.33898	0.00084086	0.0156714	Ighm
ENSMUSG00000007603	493.733	-0.463506	0.138861	-3.33792	0.000844072	0.0156908	Dus3l
ENSMUSG00000025786	1623.64	-0.401082	0.120167	-3.3377	0.000844743	0.0156908	Zdhhc3
ENSMUSG00000026049	399.303	-0.567428	0.17012	-3.33545	0.000851618	0.0157964	Tex30
ENSMUSG00000060019	1266.16	-0.731915	0.219536	-3.33392	0.000856312	0.0158614	Gm10073
ENSMUSG00000061983	620.91	-0.572458	0.171772	-3.33266	0.0008602	0.0159113	Rps12
ENSMUSG00000015176	4903.87	-0.557919	0.167501	-3.33085	0.000865821	0.0159931	Nolc1
ENSMUSG00000022967	1090.83	0.399611	0.120037	3.32907	0.000871373	0.0160733	Ifnar1
ENSMUSG00000027185	2153.68	-0.469175	0.141009	-3.32726	0.000877059	0.0161558	Nat10
ENSMUSG00000028798	2987.99	-0.464896	0.139785	-3.32579	0.000881695	0.0162188	Eif3i
ENSMUSG00000030662	8169.33	-0.46173	0.138927	-3.32354	0.000888822	0.0163274	Ipo5
ENSMUSG00000047180	299.052	-0.643448	0.193691	-3.32203	0.000893645	0.0163933	Neurl3
ENSMUSG00000020973	87.3003	-0.978361	0.294637	-3.32057	0.000898352	0.016457	Dnaaf2
ENSMUSG00000035513	55.5306	1.7133	0.516188	3.31915	0.000902933	0.0165154	Ntng2
ENSMUSG00000078713	706.566	-0.583611	0.175849	-3.31881	0.000904018	0.0165154	Tomm5
ENSMUSG00000031672	2053.16	-0.478403	0.144217	-3.31724	0.000909129	0.0165633	Got2
ENSMUSG00000051341	822.719	0.450583	0.135826	3.31736	0.000908728	0.0165633	Zfp52
ENSMUSG00000058392	3007.88	-0.52511	0.158361	-3.31591	0.000913442	0.0166191	Rrp1b
ENSMUSG00000085156	428.056	-0.519622	0.156835	-3.31317	0.000922447	0.0167601	Snhg15
ENSMUSG00000026102	223.849	0.709312	0.214134	3.31247	0.000924775	0.0167795	Inpp1
ENSMUSG00000018169	481.121	-0.527875	0.159451	-3.31058	0.000931016	0.0168468	Mfng
ENSMUSG00000101751	86.2299	1.05202	0.317746	3.31088	0.00093002	0.0168468	Gm2427
ENSMUSG00000037922	3856.84	0.37734	0.114018	3.30947	0.000934733	0.0168911	Bank1
ENSMUSG00000053740	380.026	-0.584595	0.176703	-3.30834	0.000938496	0.0169362	Gm6457
ENSMUSG00000019986	165.075	0.867441	0.262412	3.30565	0.000947577	0.0170769	Ahi1
ENSMUSG00000016554	1032.71	-0.446941	0.135245	-3.30468	0.000950836	0.0170894	Eif3d
ENSMUSG00000062867	1034.28	-0.496208	0.150139	-3.30498	0.00094982	0.0170894	Impdh2
ENSMUSG00000101674	82.4746	0.947313	0.286718	3.30399	0.000953208	0.0171089	4930444A19Rik
ENSMUSG00000058318	385.499	0.519734	0.157329	3.30348	0.000954911	0.0171132	Phf21a
ENSMUSG00000106943	183.616	-0.874292	0.264683	-3.30316	0.000956017	0.0171132	Dancr
ENSMUSG00000045983	11513.7	-0.382455	0.115872	-3.30069	0.000964488	0.0172417	Eif4g1
ENSMUSG00000090103	217.557	0.734598	0.222656	3.29925	0.00096943	0.0173068	Gm16094
ENSMUSG00000060098	1286.43	-0.50045	0.15172	-3.2985	0.000972037	0.0173301	Prmt7
ENSMUSG00000032373	62.6279	-1.00255	0.303989	-3.29799	0.000973786	0.0173381	Car12
ENSMUSG00000028078	377.34	0.514785	0.156112	3.29753	0.000975386	0.0173434	Dclk2
ENSMUSG00000020156	727.874	-0.515088	0.156334	-3.29479	0.000984946	0.01749	Mum1
ENSMUSG00000028633	2318.29	-0.536663	0.162994	-3.29252	0.000992932	0.0176084	Ctps
ENSMUSG00000003970	12608.5	-0.415775	0.126346	-3.29077	0.00099915	0.0176855	Rpl8
ENSMUSG00000034247	607.791	0.621477	0.188868	3.29054	0.00099994	0.0176855	Plekhm1
ENSMUSG00000025939	755.286	0.420938	0.12801	3.28832	0.00100789	0.0177554	Ube2w
ENSMUSG00000028334	840.144	-0.423703	0.128824	-3.28902	0.00100537	0.0177554	Nans
ENSMUSG00000062981	546.527	-0.547771	0.16657	-3.28853	0.0010071	0.0177554	Mrpl42
ENSMUSG00000102780	143.932	0.69312	0.210873	3.28691	0.00101294	0.0178209	Gm38253
ENSMUSG00000008373	1641	-0.432456	0.131618	-3.2857	0.00101729	0.0178457	Prpf31
ENSMUSG00000025364	5007.16	-0.467807	0.142408	-3.28499	0.00101987	0.0178457	Pa2g4
ENSMUSG00000028138	1600.32	-0.4258	0.129578	-3.28605	0.00101602	0.0178457	Adh5
ENSMUSG00000035754	1280.03	-0.513995	0.156501	-3.28429	0.0010224	0.0178457	Wdr18
ENSMUSG00000083621	2307.34	-0.539799	0.164314	-3.28516	0.00101924	0.0178457	Gm14586
ENSMUSG00000108048	28.6109	1.54993	0.471901	3.28444	0.00102186	0.0178457	Gm43990
ENSMUSG00000022353	466.006	0.534847	0.162936	3.28256	0.00102869	0.017932	Mtss1
ENSMUSG00000031388	310.645	-0.540528	0.164744	-3.28101	0.00103436	0.0179839	Naa10
ENSMUSG00000041438	1971.62	-0.544248	0.165869	-3.28118	0.00103373	0.0179839	Utp4
ENSMUSG00000102813	158.756	0.698989	0.213111	3.27993	0.00103834	0.0180294	Gm37795
ENSMUSG00000107383	8021.23	-0.373186	0.113794	-3.2795	0.00103991	0.0180332	Gm4366
ENSMUSG00000025403	5433.99	0.465391	0.142	3.27739	0.0010477	0.0181448	Shmt2
ENSMUSG00000052752	1399.68	-0.403407	0.123125	-3.27639	0.00105142	0.0181854	Traf7
ENSMUSG00000097415	2800.47	0.539791	0.16483	3.27483	0.00105725	0.0182626	AU020206
ENSMUSG00000054263	501.931	0.53085	0.16222	3.2724	0.00106638	0.018349	Lifr
ENSMUSG00000056737	1062.17	0.476822	0.145694	3.27277	0.001065	0.018349	Capg
ENSMUSG00000074212	110.658	0.771488	0.235748	3.27251	0.00106599	0.018349	Dnajb14
ENSMUSG00000109324	1592.52	-0.426769	0.130449	-3.27153	0.00106967	0.0183817	Prmt1
ENSMUSG00000022996	367.894	-0.792848	0.242862	-3.26461	0.00109617	0.0188128	Wnt10b
ENSMUSG00000038679	161.131	0.831428	0.254799	3.26307	0.00110212	0.0188906	Trps1
ENSMUSG00000025499	233.962	-0.571521	0.175193	-3.26223	0.0011054	0.0189225	Hras
ENSMUSG00000035158	27.6636	1.98541	0.609361	3.25818	0.00112127	0.019145	Mitf
ENSMUSG00000061536	81.4871	0.955887	0.293364	3.25837	0.00112054	0.019145	Sec22c
ENSMUSG00000020706	4598.26	-0.469467	0.144176	-3.25621	0.0011291	0.0192423	Ftsj3
ENSMUSG00000022969	158.675	0.691883	0.212493	3.25602	0.00112986	0.0192423	Il10rb
ENSMUSG00000020715	319.827	0.527082	0.162051	3.25256	0.0011437	0.0194532	Ern1
ENSMUSG00000003166	544.042	-0.481993	0.148208	-3.25213	0.00114544	0.0194578	Dgcr2
ENSMUSG00000107092	378.738	-0.513342	0.157897	-3.25111	0.00114955	0.0195028	Gm7993
ENSMUSG00000106917	179.636	-0.798652	0.245699	-3.25054	0.00115187	0.0195174	Gm7832
ENSMUSG00000027130	775.558	0.40307	0.124038	3.24957	0.00115578	0.0195359	Slc12a6
ENSMUSG00000096833	47.4288	1.54425	0.475272	3.24918	0.00115737	0.0195359	Igkv4-55
ENSMUSG00000102719	299.631	0.902907	0.277874	3.24933	0.00115675	0.0195359	Gm37760
ENSMUSG00000021102	291.7	-0.569097	0.175215	-3.24799	0.00116225	0.0195934	Glrx5
ENSMUSG00000019297	856.453	-0.451752	0.139105	-3.24756	0.001164	0.0195981	Nop9
ENSMUSG00000085783	569.144	-0.507499	0.156572	-3.24131	0.00118982	0.0200076	Gm9816
ENSMUSG00000002550	300.405	-0.531313	0.164021	-3.2393	0.00119824	0.0200859	Uck1
ENSMUSG00000020224	332.296	-0.597234	0.184402	-3.23876	0.00120051	0.0200859	Llph
ENSMUSG00000034833	289.279	0.533231	0.164635	3.23886	0.0012001	0.0200859	Tespa1
ENSMUSG00000064339	144071	0.524068	0.16178	3.23939	0.00119786	0.0200859	mt-Rnr2
ENSMUSG00000028970	1057.53	-0.556778	0.172027	-3.23658	0.0012097	0.0201889	Abcb1b
ENSMUSG00000046598	287.373	-0.559189	0.172758	-3.23683	0.00120866	0.0201889	Bdh1
ENSMUSG00000020482	947.946	-0.419644	0.129713	-3.23518	0.00121564	0.0202627	Ccdc117
ENSMUSG00000019872	34.6627	1.70873	0.528382	3.23389	0.00122115	0.0203292	Smpdl3a
ENSMUSG00000028069	632.536	-0.444161	0.137461	-3.23117	0.00123285	0.0204982	Gpatch4
ENSMUSG00000027559	27.1781	-1.43487	0.444146	-3.23062	0.0012352	0.0205117	Car3
ENSMUSG00000044609	144.728	-0.706162	0.218638	-3.22982	0.00123867	0.0205437	Gm9294
ENSMUSG00000069274	1098.25	-0.750691	0.232488	-3.22894	0.00124251	0.0205817	Hist1h4f
ENSMUSG00000001436	515.187	-0.616451	0.19103	-3.22699	0.001251	0.0206967	Slc19a1
ENSMUSG00000104710	124.811	0.842013	0.261049	3.2255	0.00125753	0.0207789	Gm31243
ENSMUSG00000049124	352.207	-0.654341	0.202939	-3.22432	0.00126272	0.0208387	Gm8186
ENSMUSG00000018042	905.251	-0.399784	0.124019	-3.22358	0.001266	0.020867	Cyb5r3
ENSMUSG00000039660	302.365	-0.563867	0.175026	-3.22162	0.00127466	0.0209321	Spout1
ENSMUSG00000044847	216.416	-0.652094	0.202383	-3.22208	0.00127264	0.0209321	Lsm11
ENSMUSG00000059498	22.065	2.51391	0.780287	3.22178	0.00127399	0.0209321	Fcgr3
ENSMUSG00000022913	467.003	-0.53751	0.167025	-3.21814	0.00129023	0.0211617	Psmg1
ENSMUSG00000031822	185.389	0.771482	0.23995	3.21518	0.00130364	0.021329	Gse1
ENSMUSG00000114253	42.1691	1.21042	0.376432	3.21549	0.0013022	0.021329	Gm47798
ENSMUSG00000003604	494.155	-0.479328	0.149176	-3.21316	0.00131282	0.0214528	Aven
ENSMUSG00000076607	293.098	0.56012	0.174367	3.2123	0.00131678	0.0214913	Igkj4
ENSMUSG00000020877	122.979	-0.802333	0.249951	-3.20996	0.00132753	0.0216159	Scrn2
ENSMUSG00000022571	308.634	-0.614798	0.19153	-3.20993	0.00132766	0.0216159	Pycrl
ENSMUSG00000014905	488.214	0.5048	0.157311	3.20892	0.00133235	0.0216657	Dnajb9
ENSMUSG00000025026	1705.85	0.371713	0.115883	3.20766	0.00133818	0.021734	Add3
ENSMUSG00000055760	457.912	-0.587965	0.183337	-3.20702	0.00134117	0.021756	Gemin6
ENSMUSG00000022442	74.5975	0.992239	0.309828	3.20255	0.00136216	0.0220696	Ttll1
ENSMUSG00000027593	2074.25	-0.370552	0.115736	-3.20171	0.00136615	0.0221074	Raly
ENSMUSG00000091144	450.072	0.786192	0.24572	3.19954	0.00137645	0.022247	Phf11c
ENSMUSG00000013150	49.6239	-1.10661	0.345929	-3.19895	0.00137927	0.0222656	Gfod2
ENSMUSG00000023243	230.567	-0.572717	0.179126	-3.19728	0.0013873	0.0223681	Kcnk5
ENSMUSG00000060036	3275.18	-0.445421	0.139343	-3.19657	0.00139073	0.0223963	Rpl3
ENSMUSG00000066442	228.796	0.676782	0.211768	3.19586	0.00139414	0.0224241	Mthfs
ENSMUSG00000026628	332.236	0.695234	0.217663	3.19408	0.00140275	0.0225082	Atf3
ENSMUSG00000029147	3394.38	-0.345564	0.108184	-3.19421	0.00140212	0.0225082	Ppm1g
ENSMUSG00000079227	75.4078	0.978659	0.306492	3.19309	0.00140757	0.0225584	Ccr5
ENSMUSG00000017221	1762.31	-0.408073	0.12786	-3.19156	0.00141505	0.0225696	Psmd3
ENSMUSG00000028559	1529.61	0.356196	0.1116	3.19172	0.00141428	0.0225696	Osbpl9
ENSMUSG00000035268	1047.67	-0.408529	0.127978	-3.19218	0.00141204	0.0225696	Pkig
ENSMUSG00000041697	496.52	-0.669218	0.209669	-3.19178	0.00141397	0.0225696	Cox6a1
ENSMUSG00000004508	37.9583	1.44775	0.453713	3.19089	0.00141835	0.0225713	Gab2
ENSMUSG00000025785	703.332	-0.420916	0.131914	-3.19085	0.00141855	0.0225713	Exosc7
ENSMUSG00000031129	26.7685	1.46325	0.45864	3.1904	0.00142076	0.0225796	Slc9a9
ENSMUSG00000107962	311.963	0.564628	0.177038	3.1893	0.00142617	0.0226386	Gm43980
ENSMUSG00000050244	5945.79	-0.434752	0.136438	-3.18644	0.00144034	0.0228362	Heatr1
ENSMUSG00000003363	199.317	0.647271	0.20326	3.18445	0.00145031	0.0229669	Pld3
ENSMUSG00000022639	65.7537	1.06113	0.333309	3.18363	0.0014544	0.0230044	Dubr
ENSMUSG00000015806	188.596	-0.633755	0.199117	-3.18283	0.00145843	0.0230407	Qdpr
ENSMUSG00000063286	5007.91	0.649827	0.204302	3.18071	0.00146913	0.0231823	Gm8995
ENSMUSG00000030007	6961.02	-0.437493	0.137688	-3.17742	0.0014859	0.0234191	Cct7
ENSMUSG00000023110	2406.63	-0.443838	0.139739	-3.17619	0.00149221	0.0234631	Prmt5
ENSMUSG00000024013	1092.98	-0.556972	0.175346	-3.17643	0.00149102	0.0234631	Fgd2
ENSMUSG00000022369	1246.32	0.402796	0.126905	3.17401	0.0015035	0.023585	Mtbp
ENSMUSG00000022946	188.926	0.94335	0.297199	3.17414	0.00150281	0.023585	Dop1b
ENSMUSG00000021177	628.577	0.431916	0.136243	3.1702	0.00152333	0.0238029	Tdp1
ENSMUSG00000022325	1352.7	-0.468161	0.147702	-3.16963	0.00152633	0.0238029	Pop1
ENSMUSG00000034254	398.1	-0.573926	0.181058	-3.16984	0.00152521	0.0238029	Agpat1
ENSMUSG00000040236	380.367	-0.49524	0.15623	-3.16994	0.00152469	0.0238029	Trappc5
ENSMUSG00000054737	428.108	0.497287	0.156866	3.17013	0.00152371	0.0238029	Zfp182
ENSMUSG00000003235	1948.52	-0.421293	0.132955	-3.1687	0.00153123	0.0238513	Eif2b5
ENSMUSG00000029338	66.6721	1.3298	0.419992	3.16627	0.00154409	0.0240237	Antxr2
ENSMUSG00000068329	372.455	-0.574251	0.181386	-3.16591	0.00154597	0.0240248	Htra2
ENSMUSG00000038070	226.254	0.598694	0.189167	3.1649	0.00155138	0.0240807	Cntln
ENSMUSG00000048534	42.9271	1.48749	0.470444	3.16189	0.00156746	0.0243021	Jaml
ENSMUSG00000047675	2680.02	-0.43418	0.137362	-3.16083	0.00157319	0.0243347	Rps8
ENSMUSG00000054293	132.35	0.714343	0.225999	3.16083	0.00157322	0.0243347	P2ry10b
ENSMUSG00000033769	172.435	0.629069	0.199082	3.15984	0.00157856	0.0243889	Exoc6b
ENSMUSG00000073676	2581.21	-0.488092	0.154511	-3.15894	0.00158343	0.0244359	Hspe1
ENSMUSG00000022427	1400.52	-0.456018	0.144429	-3.1574	0.00159185	0.024509	Tomm22
ENSMUSG00000025155	1007.39	-0.420021	0.133023	-3.15751	0.00159125	0.024509	Dus1l
ENSMUSG00000042514	232.328	0.57152	0.181155	3.15486	0.00160575	0.0246944	Klhl14
ENSMUSG00000024181	394.961	-0.561149	0.177964	-3.15316	0.00161515	0.0247818	Mrpl28
ENSMUSG00000025894	699.159	-0.532666	0.168916	-3.15344	0.00161359	0.0247818	Aasdhppt
ENSMUSG00000002957	773.381	-0.398742	0.126506	-3.15195	0.00162183	0.0248556	Ap2a2
ENSMUSG00000107668	31.1506	1.364	0.432839	3.1513	0.00162548	0.0248829	Gm44424
ENSMUSG00000021024	2573.57	-0.386242	0.1226	-3.15041	0.0016304	0.0248956	Psma6
ENSMUSG00000066315	1911.9	-0.436032	0.138413	-3.15023	0.00163141	0.0248956	Gm12918
ENSMUSG00000078970	417.309	-0.506038	0.16064	-3.15014	0.00163191	0.0248956	Wdr92
ENSMUSG00000028300	489.652	0.510367	0.162104	3.14839	0.00164172	0.0249634	C9orf72
ENSMUSG00000057113	22885.3	-0.549128	0.174406	-3.14856	0.00164078	0.0249634	Npm1
ENSMUSG00000063412	854.172	-0.498625	0.158377	-3.14834	0.00164198	0.0249634	Gm10131
ENSMUSG00000024571	1462.59	-0.42932	0.136403	-3.14744	0.00164707	0.0250121	Gm16286
ENSMUSG00000005899	1361.2	-0.418662	0.133046	-3.14675	0.00165094	0.0250139	Smpd4
ENSMUSG00000056531	467.457	0.457969	0.145529	3.14692	0.00164999	0.0250139	Ccdc18
ENSMUSG00000025408	150.524	0.704901	0.224084	3.14571	0.00165686	0.0250751	Ddit3
ENSMUSG00000106037	1904.75	-0.610025	0.193944	-3.14536	0.00165882	0.0250763	Gm4332
ENSMUSG00000036305	1019.76	-0.519364	0.165152	-3.14476	0.00166221	0.0250989	Rpl39-ps
ENSMUSG00000035778	743.039	0.437707	0.139241	3.14351	0.00166935	0.0251516	Ggta1
ENSMUSG00000037275	2943.32	-0.422934	0.134543	-3.14349	0.00166947	0.0251516	Gemin5
ENSMUSG00000020075	12290.4	-0.455356	0.144874	-3.14311	0.00167161	0.0251554	Ddx21
ENSMUSG00000000532	184.485	0.673328	0.214295	3.14206	0.00167764	0.0251892	Acvr1b
ENSMUSG00000083716	1094.41	-0.452907	0.144137	-3.14219	0.0016769	0.0251892	Gm13436
ENSMUSG00000004748	83.7377	-0.852117	0.271345	-3.14035	0.00168749	0.0252982	Mtfp1
ENSMUSG00000025473	78.4249	1.46544	0.46668	3.14013	0.0016887	0.0252982	Adam8
ENSMUSG00000053838	943.376	-0.401067	0.127851	-3.137	0.00170686	0.0255129	Nudcd3
ENSMUSG00000061787	1258.29	-0.490224	0.15626	-3.13723	0.00170551	0.0255129	Rps17
ENSMUSG00000028076	57.5328	1.0279	0.327807	3.13568	0.00171456	0.0255993	Cd1d1
ENSMUSG00000033538	778.005	0.500303	0.159778	3.13125	0.00174066	0.0259598	Casp4
ENSMUSG00000042272	41.5526	1.47937	0.472665	3.12985	0.00174893	0.026054	Sestd1
ENSMUSG00000086240	82.6286	-0.874045	0.279297	-3.12945	0.00175134	0.0260607	Gm7846
ENSMUSG00000049760	282.873	-0.544474	0.174015	-3.12889	0.00175469	0.0260815	2410015M20Rik
ENSMUSG00000037916	906.885	-0.403021	0.128837	-3.12815	0.00175908	0.0260885	Ndufv1
ENSMUSG00000066800	179.527	0.862433	0.275672	3.12848	0.00175713	0.0260885	Rnasel
ENSMUSG00000032171	620.127	-0.516993	0.165323	-3.12716	0.00176501	0.0261473	Pin1
ENSMUSG00000062038	244.038	-0.595951	0.190659	-3.12575	0.00177353	0.0262442	Gm10108
ENSMUSG00000023286	561.528	-0.465181	0.148892	-3.12429	0.00178234	0.0262871	Ube2j2
ENSMUSG00000030067	4617.6	0.314936	0.100794	3.12454	0.00178083	0.0262871	Foxp1
ENSMUSG00000107176	4471.02	-0.364423	0.116623	-3.12478	0.00177935	0.0262871	Gm9794
ENSMUSG00000110331	554.605	-0.498205	0.159498	-3.12357	0.0017867	0.0263222	Nudc-ps1
ENSMUSG00000072244	34.9657	1.65545	0.53042	3.12102	0.00180224	0.0265218	Trim6
ENSMUSG00000067722	272.142	-0.608379	0.194951	-3.12068	0.00180436	0.0265237	BC003965
ENSMUSG00000070639	254.744	0.604851	0.194172	3.11503	0.00183924	0.0270066	Lrrc8b
ENSMUSG00000015568	23.14	2.50921	0.805839	3.11379	0.00184704	0.0270615	Lpl
ENSMUSG00000042303	197.749	-0.603941	0.193953	-3.11385	0.00184665	0.0270615	Sgsm3
ENSMUSG00000022797	9667.94	-0.542965	0.174549	-3.11067	0.00186666	0.0272888	Tfrc
ENSMUSG00000029328	3754.3	-0.370745	0.119183	-3.11071	0.00186638	0.0272888	Hnrnpdl
ENSMUSG00000038807	114.135	1.02899	0.330913	3.10954	0.0018738	0.0273632	Rap1gap2
ENSMUSG00000072844	23.177	-2.16658	0.697309	-3.10706	0.00188958	0.0275635	G530011O06Rik
ENSMUSG00000009739	65.5087	1.22611	0.395085	3.10342	0.00191299	0.0278744	Pou6f1
ENSMUSG00000025393	17240.7	-0.453211	0.146072	-3.10266	0.00191788	0.0279151	Atp5b
ENSMUSG00000016757	501.746	-0.466824	0.150529	-3.10122	0.00192723	0.0279236	Ttll12
ENSMUSG00000018417	19.9291	2.64199	0.85199	3.10096	0.00192894	0.0279236	Myo1b
ENSMUSG00000020717	922.201	0.503401	0.162336	3.10099	0.00192875	0.0279236	Pecam1
ENSMUSG00000032330	800.918	-0.427777	0.137923	-3.10157	0.00192499	0.0279236	Cox7a2
ENSMUSG00000037355	342.059	0.511396	0.164867	3.10188	0.00192298	0.0279236	Uvssa
ENSMUSG00000027533	630.403	-0.515763	0.166382	-3.09987	0.00193606	0.0279962	Fabp5
ENSMUSG00000022394	698.682	-0.445849	0.144022	-3.09571	0.00196345	0.0283614	L3mbtl2
ENSMUSG00000029591	378.073	-0.580878	0.187687	-3.09493	0.00196858	0.0283742	Ung
ENSMUSG00000079499	226.233	0.604919	0.195455	3.09493	0.00196859	0.0283742	6530402F18Rik
ENSMUSG00000038335	1779.17	-0.445093	0.14398	-3.09135	0.0019925	0.0286877	Tsr1
ENSMUSG00000004043	1264.85	-0.376378	0.121778	-3.0907	0.00199688	0.0287196	Stat5a
ENSMUSG00000074476	430.82	-0.497619	0.161136	-3.0882	0.00201372	0.0288994	Spc24
ENSMUSG00000079641	1236.92	-0.54165	0.175379	-3.08845	0.00201204	0.0288994	Rpl39
ENSMUSG00000093674	2810.16	-0.591862	0.191707	-3.08733	0.00201963	0.0289532	Rpl41
ENSMUSG00000020279	171.2	0.781286	0.253115	3.08668	0.00202403	0.0289662	Il9r
ENSMUSG00000027134	113.178	-0.765062	0.247869	-3.08656	0.00202489	0.0289662	Lpcat4
ENSMUSG00000026987	1565.66	0.412644	0.133705	3.08623	0.00202712	0.028967	Baz2b
ENSMUSG00000020372	17462.7	-0.402207	0.13052	-3.08157	0.0020591	0.0293924	Rack1
ENSMUSG00000074063	20.1983	1.80105	0.584733	3.08013	0.00206909	0.0295033	Osgin1
ENSMUSG00000004936	1884.26	-0.386146	0.125432	-3.07854	0.00208019	0.0295299	Map2k1
ENSMUSG00000007836	1492.62	-0.475927	0.15464	-3.07764	0.00208647	0.0295299	Hnrnpa0
ENSMUSG00000016252	346.786	-0.667482	0.216809	-3.07867	0.00207927	0.0295299	Atp5e
ENSMUSG00000059436	1168.32	-0.373359	0.121305	-3.07785	0.002085	0.0295299	Max
ENSMUSG00000063856	2075.6	-0.41203	0.133847	-3.07837	0.00208136	0.0295299	Gpx1
ENSMUSG00000064068	238.168	-0.625131	0.203114	-3.07774	0.0020858	0.0295299	Mtx1
ENSMUSG00000072692	1411.18	-0.638227	0.207326	-3.07837	0.00208135	0.0295299	Rpl37rt
ENSMUSG00000040263	681.175	-0.425553	0.138338	-3.07619	0.00209661	0.0296419	Klhdc4
ENSMUSG00000018168	3224.34	0.422267	0.137322	3.075	0.002105	0.0297289	Ikzf3
ENSMUSG00000029098	440.47	0.532902	0.173328	3.07453	0.00210831	0.029733	Acox3
ENSMUSG00000034243	1427.65	0.34321	0.111637	3.07433	0.00210976	0.029733	Golgb1
ENSMUSG00000008435	213.13	-0.558677	0.18178	-3.07337	0.00211657	0.029766	Rdh13
ENSMUSG00000029430	5462.33	-0.472319	0.153676	-3.07347	0.00211584	0.029766	Ran
ENSMUSG00000037278	813.177	-0.625432	0.203733	-3.06986	0.00214161	0.0300864	Tmem97
ENSMUSG00000028741	876.527	-0.551421	0.179854	-3.06593	0.00216993	0.0304522	Mrto4
ENSMUSG00000069020	230.801	-0.597145	0.194811	-3.06525	0.00217488	0.0304896	Urm1
ENSMUSG00000053846	65.0388	-0.904845	0.295392	-3.06321	0.0021898	0.0306664	Lipg
ENSMUSG00000020485	276.752	-0.600796	0.196169	-3.06264	0.00219393	0.0306666	Supt4a
ENSMUSG00000030224	3978.33	-0.533197	0.174112	-3.06238	0.00219582	0.0306666	Strap
ENSMUSG00000035828	317.517	-0.550337	0.179716	-3.06226	0.00219672	0.0306666	Pim3
ENSMUSG00000026526	1512.49	-0.448197	0.146458	-3.06025	0.00221155	0.030809	Fh1
ENSMUSG00000081214	60.6965	-0.98349	0.321358	-3.06041	0.00221031	0.030809	Rpl35a-ps2
ENSMUSG00000007029	5659.68	-0.343245	0.112189	-3.05953	0.00221686	0.0308397	Vars
ENSMUSG00000038578	616.163	0.409351	0.133804	3.05932	0.00221838	0.0308397	Susd1
ENSMUSG00000058905	515.276	-0.533274	0.174364	-3.0584	0.00222523	0.0309026	Gm10051
ENSMUSG00000039929	1737.91	-0.45342	0.148432	-3.05474	0.00225258	0.0312499	Urb1
ENSMUSG00000034889	670.657	-0.43445	0.142281	-3.05347	0.00226212	0.0313496	Cactin
ENSMUSG00000006390	572.311	-0.4602	0.150738	-3.05297	0.00226588	0.031369	Elovl1
ENSMUSG00000068141	744.715	-0.418758	0.137195	-3.05229	0.002271	0.0313968	Gm10232
ENSMUSG00000106288	27.7752	1.45811	0.477741	3.05208	0.0022726	0.0313968	Gm43593
ENSMUSG00000062070	1134.41	-0.44841	0.14701	-3.05021	0.00228685	0.0315608	Pgk1
ENSMUSG00000020739	2347.04	-0.39081	0.128186	-3.04878	0.00229769	0.0316316	Nup85
ENSMUSG00000036469	410.524	0.51918	0.170319	3.04829	0.00230147	0.0316316	March1
ENSMUSG00000061751	139.524	-0.718023	0.235499	-3.04894	0.00229652	0.0316316	Kalrn
ENSMUSG00000108752	170.957	0.790455	0.259309	3.04832	0.00230125	0.0316316	Gm45191
ENSMUSG00000000384	1298.83	-0.391689	0.128523	-3.04761	0.00230668	0.0316705	Tbrg4
ENSMUSG00000071203	82.0961	1.03039	0.338169	3.04696	0.00231165	0.031706	Naip5
ENSMUSG00000030104	2823.4	0.372798	0.12246	3.04425	0.00233258	0.0319602	Edem1
ENSMUSG00000005686	64.6664	1.43536	0.471563	3.04384	0.00233576	0.0319708	Ampd3
ENSMUSG00000028655	511.965	-0.523737	0.172099	-3.04324	0.00234049	0.0320027	Mfsd2a
ENSMUSG00000020708	1887.5	-0.361151	0.118718	-3.04208	0.00234946	0.0320632	Psmc5
ENSMUSG00000097838	137.045	0.860517	0.282874	3.04205	0.00234973	0.0320632	C530050E15Rik
ENSMUSG00000021131	678.242	-0.516193	0.169725	-3.04135	0.00235518	0.0321046	Erh
ENSMUSG00000026504	320.504	0.509011	0.16738	3.04105	0.00235758	0.0321046	Sdccag8
ENSMUSG00000053965	19.6312	1.72139	0.566278	3.03983	0.00236711	0.0322015	Pde5a
ENSMUSG00000024732	871.121	-0.494682	0.162866	-3.03735	0.00238667	0.0324344	Ccdc86
ENSMUSG00000039531	1610.32	0.550288	0.181219	3.03658	0.00239275	0.0324839	Zup1
ENSMUSG00000061024	921.284	-0.465568	0.153346	-3.03606	0.00239691	0.0325072	Rrs1
ENSMUSG00000006494	645.201	-0.463047	0.152548	-3.03541	0.00240208	0.0325111	Pdk1
ENSMUSG00000037649	1845.7	-0.347799	0.114579	-3.03546	0.00240169	0.0325111	H2-DMa
ENSMUSG00000034994	43545	-0.32668	0.107655	-3.03451	0.00240924	0.0325749	Eef2
ENSMUSG00000027555	1183.91	-0.476774	0.157138	-3.03412	0.0024124	0.0325846	Car13
ENSMUSG00000021322	57.6065	4.99698	1.64783	3.03245	0.00242574	0.0327124	Aoah
ENSMUSG00000028270	5608.1	-0.375348	0.123802	-3.03185	0.0024306	0.0327124	Gbp2
ENSMUSG00000030603	2099.47	-0.416414	0.137353	-3.03171	0.00243169	0.0327124	Psmc4
ENSMUSG00000041346	345.447	-0.460024	0.151734	-3.03178	0.00243115	0.0327124	Wrap53
ENSMUSG00000094655	307.331	-0.643356	0.212335	-3.02991	0.00244624	0.0328749	Gm25360
ENSMUSG00000047419	44.8719	-1.06219	0.350659	-3.02912	0.00245265	0.0329278	Cmya5
ENSMUSG00000022106	467.483	0.430341	0.142141	3.02756	0.00246536	0.0330651	Rcbtb2
ENSMUSG00000056529	31.1346	4.24256	1.4024	3.02522	0.00248451	0.0332884	Ptafr
ENSMUSG00000032089	866.402	0.445437	0.147275	3.02453	0.00249021	0.0333113	Il10ra
ENSMUSG00000034259	174.751	-0.645431	0.213415	-3.0243	0.00249207	0.0333113	Exosc4
ENSMUSG00000082195	263.81	-0.538334	0.178015	-3.0241	0.00249372	0.0333113	Gm13034
ENSMUSG00000030697	1873.05	-0.397868	0.131669	-3.02174	0.0025133	0.0335391	Ppp4c
ENSMUSG00000066258	919.872	0.527295	0.174543	3.021	0.00251944	0.0335874	Trim12a
ENSMUSG00000026806	834.339	-0.508522	0.168472	-3.01843	0.00254089	0.0337758	Ddx31
ENSMUSG00000027187	952.165	0.409795	0.135766	3.0184	0.00254117	0.0337758	Cat
ENSMUSG00000037946	362.067	0.601907	0.199377	3.01894	0.0025366	0.0337758	Fgd3
ENSMUSG00000008496	1196.18	0.536843	0.177883	3.01795	0.00254491	0.0337887	Pou2f2
ENSMUSG00000042444	1390.8	0.357635	0.118513	3.01767	0.00254722	0.0337887	Mindy2
ENSMUSG00000059796	2117.46	-0.425096	0.141068	-3.01342	0.00258322	0.0342322	Eif4a1
ENSMUSG00000063450	454.439	0.464127	0.154103	3.0118	0.00259704	0.0343811	Syne2
ENSMUSG00000017999	2043.67	-0.410774	0.136415	-3.0112	0.00260216	0.0344146	Ddx27
ENSMUSG00000081111	712.741	-0.510142	0.169474	-3.01016	0.00261112	0.034499	Gm5913
ENSMUSG00000037697	671.238	0.461172	0.153233	3.00962	0.00261575	0.0345258	Ddhd1
ENSMUSG00000020029	1459.89	-0.424438	0.141276	-3.00431	0.00266187	0.0349519	Nudt4
ENSMUSG00000024087	50.5247	3.48427	1.15978	3.00424	0.00266244	0.0349519	Cyp1b1
ENSMUSG00000025044	86.0062	5.34234	1.77836	3.00409	0.00266378	0.0349519	Msr1
ENSMUSG00000031532	119.193	0.855803	0.284762	3.00533	0.00265296	0.0349519	Saraf
ENSMUSG00000042901	1385.13	0.411802	0.137045	3.00487	0.00265694	0.0349519	Aida
ENSMUSG00000052146	181.107	-0.595632	0.198261	-3.00429	0.00266206	0.0349519	Rps10
ENSMUSG00000030671	1505.13	0.519024	0.172835	3.003	0.00267335	0.0350086	Pde3b
ENSMUSG00000111877	1902.56	-0.446555	0.148698	-3.00309	0.00267251	0.0350086	Gm6477
ENSMUSG00000074733	703.669	0.442211	0.147315	3.00181	0.00268377	0.0351105	Zfp950
ENSMUSG00000097108	47.7868	1.10636	0.368631	3.00125	0.0026887	0.0351404	Gm26581
ENSMUSG00000022748	395.419	-0.525024	0.174999	-3.00015	0.00269848	0.0351992	Cmss1
ENSMUSG00000049164	1138.99	0.418005	0.139325	3.00022	0.00269782	0.0351992	Zfp518a
ENSMUSG00000029464	501.744	-0.477611	0.159225	-2.99961	0.00270329	0.0352275	Gpn3
ENSMUSG00000002308	127.346	-0.711455	0.237361	-2.99735	0.00272337	0.0353878	Cd320
ENSMUSG00000002524	1795.7	-0.397272	0.132542	-2.99733	0.00272357	0.0353878	Puf60
ENSMUSG00000070343	3589.61	-0.410914	0.137077	-2.99769	0.00272035	0.0353878	Gm10288
ENSMUSG00000026189	99.6733	-0.754874	0.252017	-2.99533	0.00274144	0.0355853	Pecr
ENSMUSG00000031948	3776.13	-0.419903	0.140206	-2.99489	0.00274541	0.0356021	Kars
ENSMUSG00000022407	1924.35	-0.465506	0.155486	-2.99387	0.0027546	0.0356372	Adsl
ENSMUSG00000039968	1243.56	0.40446	0.135104	2.9937	0.00275615	0.0356372	Rsbn1l
ENSMUSG00000058258	1506.06	-0.567615	0.189584	-2.994	0.00275343	0.0356372	Idi1
ENSMUSG00000021532	634.869	-0.491563	0.164329	-2.99133	0.00277765	0.0358805	Fastkd3
ENSMUSG00000039509	1756.94	-0.376495	0.125888	-2.99072	0.00278323	0.0359177	Nup133
ENSMUSG00000050619	662.299	0.384017	0.128519	2.98802	0.00280788	0.0362007	Zscan29
ENSMUSG00000030942	1470.71	-0.430973	0.144269	-2.98729	0.00281462	0.0362526	Thumpd1
ENSMUSG00000029247	4711.71	-0.457501	0.153255	-2.98522	0.00283376	0.0364638	Paics
ENSMUSG00000046865	472.919	-0.462501	0.155002	-2.98383	0.00284662	0.0365938	Fbl
ENSMUSG00000025722	484.067	-0.437888	0.146875	-2.98137	0.00286962	0.0368325	Wdr73
ENSMUSG00000031976	1621.66	-0.43744	0.146745	-2.98096	0.00287348	0.0368325	Urb2
ENSMUSG00000036875	886.328	-0.420727	0.141127	-2.98119	0.00287129	0.0368325	Dna2
ENSMUSG00000032803	6779.83	-0.477136	0.16014	-2.97949	0.0028873	0.0369741	Cdv3
ENSMUSG00000032977	321.459	-0.513934	0.172568	-2.97816	0.00289985	0.0370858	Fam207a
ENSMUSG00000035530	1219.44	0.422245	0.141789	2.97798	0.00290159	0.0370858	Eif1
ENSMUSG00000029480	778.5	-0.425614	0.142944	-2.9775	0.00290611	0.0371079	Dhx37
ENSMUSG00000024007	820.758	-0.455574	0.153052	-2.97659	0.00291477	0.0371473	Ppil1
ENSMUSG00000051346	203.531	-0.616002	0.206946	-2.97663	0.00291432	0.0371473	Spryd4
ENSMUSG00000027907	44.666	1.09825	0.369078	2.97566	0.00292354	0.0372235	S100a11
ENSMUSG00000033706	1181.24	-0.464361	0.156094	-2.97489	0.00293096	0.0372823	Smyd5
ENSMUSG00000036114	138.12	-0.681821	0.229309	-2.97338	0.00294542	0.0374304	Rpp25l
ENSMUSG00000008683	3287.25	-0.351746	0.118359	-2.97185	0.00296007	0.0375808	Rps15a
ENSMUSG00000029594	811.228	-0.428229	0.144151	-2.97069	0.00297128	0.0376871	Rbm19
ENSMUSG00000025223	998.931	-0.378404	0.127392	-2.9704	0.00297411	0.0376872	Ldb1
ENSMUSG00000024486	18.4778	-1.66081	0.559322	-2.96933	0.00298453	0.0377833	Hbegf
ENSMUSG00000052033	395.236	-0.551414	0.185879	-2.96652	0.00301186	0.0380569	Pfdn4
ENSMUSG00000057666	682.457	-0.462231	0.155807	-2.96668	0.00301033	0.0380569	Gapdh
ENSMUSG00000001440	12833.4	-0.368057	0.124133	-2.96503	0.00302653	0.0380977	Kpnb1
ENSMUSG00000026377	2131.91	-0.517095	0.174392	-2.96513	0.00302554	0.0380977	Nifk
ENSMUSG00000039197	926.103	-0.540355	0.182209	-2.96558	0.00302113	0.0380977	Adk
ENSMUSG00000104989	24.5431	1.613	0.54387	2.96577	0.00301923	0.0380977	Gm44481
ENSMUSG00000013974	19.3438	1.96334	0.662432	2.96384	0.00303831	0.0381738	Mcemp1
ENSMUSG00000027076	212.529	-0.622625	0.21006	-2.96404	0.00303633	0.0381738	Timm10
ENSMUSG00000025314	951.115	0.497161	0.167876	2.96148	0.00306169	0.0383109	Ptprj
ENSMUSG00000034663	1879.93	0.32816	0.110781	2.96225	0.00305398	0.0383109	Bmp2k
ENSMUSG00000037089	416.885	-0.471066	0.159066	-2.96145	0.00306192	0.0383109	Slc35b2
ENSMUSG00000037531	408.404	-0.492178	0.166204	-2.96128	0.00306361	0.0383109	Mrpl47
ENSMUSG00000109498	226.714	0.718362	0.242529	2.96197	0.00305678	0.0383109	Gm45222
ENSMUSG00000045679	344.81	0.479373	0.161922	2.96051	0.00307128	0.0383708	Pqlc3
ENSMUSG00000006498	3330.52	-0.430096	0.145366	-2.95871	0.00308926	0.0385593	Ptbp1
ENSMUSG00000026796	51.115	1.39095	0.4702	2.9582	0.00309439	0.0385872	Fam129b
ENSMUSG00000019437	157.304	-0.596978	0.201949	-2.95608	0.0031158	0.0387596	Tlcd1
ENSMUSG00000027406	1156.4	-0.436762	0.147751	-2.95607	0.00311589	0.0387596	Idh3b
ENSMUSG00000032561	61.5051	3.58597	1.21313	2.95596	0.00311695	0.0387596	Acpp
ENSMUSG00000097900	156.68	-0.780253	0.264077	-2.95464	0.00313032	0.0388896	Gm8652
ENSMUSG00000106596	47.5059	1.21864	0.412515	2.95418	0.00313501	0.0389115	Gm42822
ENSMUSG00000019432	2415.37	-0.387499	0.131217	-2.95311	0.00314593	0.0390106	Ddx39b
ENSMUSG00000038046	326.62	-0.572567	0.193914	-2.95268	0.00315026	0.0390281	Mrm3
ENSMUSG00000004897	4081.11	-0.415652	0.140848	-2.95107	0.00316672	0.0391275	Hdgf
ENSMUSG00000015597	1165.39	0.346338	0.117351	2.9513	0.00316436	0.0391275	Zfp318
ENSMUSG00000034438	53.954	1.48918	0.504653	2.95089	0.0031686	0.0391275	Gbp8
ENSMUSG00000056076	5326.11	-0.30387	0.10298	-2.95075	0.00317004	0.0391275	Eif3b
ENSMUSG00000117964	127.611	1.11492	0.377915	2.9502	0.0031757	0.039161	AC119228.1
ENSMUSG00000021037	2647.16	-0.427749	0.145042	-2.94913	0.00318669	0.0392602	Ahsa1
ENSMUSG00000029326	568.839	-0.516402	0.175121	-2.94883	0.00318981	0.0392624	Enoph1
ENSMUSG00000022814	1749.44	-0.473148	0.160523	-2.94755	0.00320308	0.0393893	Umps
ENSMUSG00000018765	986.202	-0.349227	0.118553	-2.94575	0.00322175	0.0394891	Fxr2
ENSMUSG00000021785	627.495	0.382479	0.129831	2.94597	0.00321947	0.0394891	Ngly1
ENSMUSG00000044162	60.6278	1.08177	0.367184	2.94614	0.00321768	0.0394891	Tnip3
ENSMUSG00000080875	419.739	-0.491117	0.166728	-2.94562	0.00322305	0.0394891	Gm7332
ENSMUSG00000001729	1823.43	-0.374891	0.12739	-2.94286	0.00325196	0.0398036	Akt1
ENSMUSG00000068184	132.133	-0.679131	0.230815	-2.94231	0.00325769	0.0398036	Ndufaf2
ENSMUSG00000076523	54.6674	1.10374	0.375116	2.9424	0.00325679	0.0398036	Igkv15-103
ENSMUSG00000024646	372.55	0.442593	0.150557	2.93971	0.0032852	0.0399929	Cyb5a
ENSMUSG00000026238	10702.9	-0.439318	0.149418	-2.9402	0.00328004	0.0399929	Ptma
ENSMUSG00000051586	497.177	0.513833	0.174782	2.93985	0.00328371	0.0399929	Mical3
ENSMUSG00000079657	100.249	-0.730518	0.248443	-2.94038	0.00327809	0.0399929	Rab26
ENSMUSG00000078249	333.211	-0.527422	0.179451	-2.93908	0.00329191	0.0400381	Hmga1b
ENSMUSG00000028948	2035.72	-0.422702	0.143851	-2.93847	0.00329835	0.0400798	Nol9
ENSMUSG00000024521	499.333	-0.493266	0.167943	-2.9371	0.00331292	0.0402202	Pmaip1
ENSMUSG00000024422	1353.41	-0.353431	0.12039	-2.93572	0.00332776	0.0403507	Dhx16
ENSMUSG00000072109	987.009	0.557201	0.189813	2.93553	0.00332973	0.0403507	A530040E14Rik
ENSMUSG00000038564	167.095	0.646693	0.220368	2.93461	0.00333969	0.0404345	Ift172
ENSMUSG00000020812	143.477	-0.678883	0.231548	-2.93194	0.00336855	0.0407469	1810032O08Rik
ENSMUSG00000076437	770.908	-0.422923	0.144309	-2.93068	0.00338225	0.0408754	Selenoh
ENSMUSG00000037235	130.966	0.664157	0.226645	2.93039	0.00338541	0.0408767	Mxd4
ENSMUSG00000056145	367.99	0.478071	0.163257	2.92834	0.00340778	0.0410802	AI504432
ENSMUSG00000063317	1108.81	-0.42925	0.146588	-2.92828	0.00340844	0.0410802	Usp31
ENSMUSG00000081434	41.6705	-1.07542	0.367315	-2.9278	0.00341372	0.0411066	Gm14165
ENSMUSG00000029185	42.8578	1.06041	0.362311	2.9268	0.00342465	0.0412009	Fam114a1
ENSMUSG00000022792	536.963	-0.529989	0.181106	-2.9264	0.00342907	0.0412169	Yars2
ENSMUSG00000066363	254.561	0.673477	0.230188	2.92576	0.00343611	0.0412643	Serpina3f
ENSMUSG00000026003	634.169	0.437504	0.14955	2.92547	0.00343935	0.041266	Acadl
ENSMUSG00000104699	174.175	-0.587753	0.200983	-2.9244	0.00345124	0.0413714	Rps4x-ps
ENSMUSG00000001128	939.187	0.439001	0.150168	2.92339	0.0034624	0.0414305	Cfp
ENSMUSG00000022094	564.905	-0.415349	0.14207	-2.92355	0.00346067	0.0414305	Slc39a14
ENSMUSG00000021606	196.927	-0.58933	0.201684	-2.92204	0.00347748	0.0415737	Ndufs6
ENSMUSG00000020918	860.29	-0.375541	0.128533	-2.92174	0.00348081	0.0415762	Kat2a
ENSMUSG00000014503	98.4731	0.739714	0.253293	2.92039	0.00349595	0.0416423	Pkd2l2
ENSMUSG00000020153	404.99	-0.47509	0.162684	-2.92032	0.00349672	0.0416423	Ndufs7
ENSMUSG00000022474	346.348	-0.491329	0.168256	-2.92013	0.00349885	0.0416423	Pmm1
ENSMUSG00000071052	91.605	-1.04616	0.358193	-2.92067	0.00349282	0.0416423	Rpl7a-ps5
ENSMUSG00000033909	1286.48	-0.378078	0.129595	-2.91739	0.00352975	0.0419725	Usp36
ENSMUSG00000020143	7710.09	0.297504	0.10205	2.91528	0.00355372	0.0421144	Dock2
ENSMUSG00000033751	38.6871	-1.30526	0.447725	-2.91532	0.00355329	0.0421144	Gadd45gip1
ENSMUSG00000035027	973.934	-0.45427	0.155808	-2.91558	0.00355033	0.0421144	Map2k2
ENSMUSG00000101795	1392.53	-0.463701	0.159062	-2.91522	0.00355433	0.0421144	Gm5835
ENSMUSG00000022682	2177.36	-0.469964	0.161344	-2.91281	0.00358198	0.0423338	Rrn3
ENSMUSG00000030980	1432.95	-0.430465	0.147785	-2.91277	0.00358238	0.0423338	Knop1
ENSMUSG00000031207	6891.4	0.325165	0.11163	2.91289	0.00358102	0.0423338	Msn
ENSMUSG00000020328	1052.63	-0.415461	0.142744	-2.91053	0.00360814	0.0426003	Nudcd2
ENSMUSG00000000628	1909.79	-0.38624	0.132722	-2.91014	0.00361263	0.0426157	Hk2
ENSMUSG00000029638	82.6653	0.853379	0.293392	2.90866	0.00362976	0.0427361	Glcci1
ENSMUSG00000030298	1610.49	-0.364059	0.125161	-2.90874	0.00362892	0.0427361	Sec13
ENSMUSG00000053819	3354.5	0.388376	0.133535	2.90843	0.0036325	0.0427361	Camk2d
ENSMUSG00000104391	22.5345	1.78518	0.613854	2.90815	0.00363568	0.0427361	Gm37960
ENSMUSG00000101188	10562.9	-0.480331	0.165363	-2.90471	0.00367595	0.0431714	Eif4a-ps4
ENSMUSG00000018583	8562.06	-0.438064	0.150969	-2.90169	0.00371155	0.0435081	G3bp1
ENSMUSG00000031770	2039.49	0.505336	0.174167	2.90145	0.00371442	0.0435081	Herpud1
ENSMUSG00000036678	639.297	-0.434068	0.149599	-2.90154	0.00371329	0.0435081	Aaas
ENSMUSG00000090553	510.166	-0.487432	0.168058	-2.90038	0.00372715	0.0436188	Snrpe
ENSMUSG00000001424	4033.67	-0.324439	0.111912	-2.89905	0.00374301	0.0437275	Snd1
ENSMUSG00000067367	1721.39	-0.483919	0.166921	-2.89909	0.00374248	0.0437275	Lyar
ENSMUSG00000005800	57.0633	6.02771	2.0796	2.89849	0.00374968	0.0437288	Mmp8
ENSMUSG00000025058	256.924	0.529145	0.182555	2.89854	0.003749	0.0437288	5430427O19Rik
ENSMUSG00000021607	426.491	-0.526278	0.18159	-2.89817	0.00375349	0.0437349	Mrpl36
ENSMUSG00000073664	563.751	0.446551	0.154128	2.89727	0.00376425	0.0438219	Nbeal1
ENSMUSG00000063480	2211.17	-0.450908	0.155703	-2.89596	0.00378004	0.0439673	Snu13
ENSMUSG00000011008	195.473	0.694088	0.239763	2.89489	0.00379287	0.0440396	Mcoln2
ENSMUSG00000025854	32.2864	1.76855	0.610865	2.89516	0.00378968	0.0440396	Fam20c
ENSMUSG00000035385	59.9666	7.4387	2.57157	2.89267	0.00381978	0.0443134	Ccl2
ENSMUSG00000024529	56.1332	4.48084	1.54936	2.89205	0.00382732	0.0443623	Lox
ENSMUSG00000030835	2045.52	-0.357276	0.123633	-2.8898	0.00385486	0.0445955	Nomo1
ENSMUSG00000056708	594.949	-0.498641	0.172547	-2.88989	0.00385381	0.0445955	Ier5
ENSMUSG00000079033	368.473	0.647928	0.224229	2.88959	0.00385749	0.0445955	Mef2b
ENSMUSG00000019256	202.219	0.705531	0.244264	2.8884	0.00387208	0.0446595	Ahr
ENSMUSG00000022241	3897.52	0.467697	0.161938	2.88812	0.0038755	0.0446595	Tars
ENSMUSG00000030888	978.652	-0.461966	0.159923	-2.88868	0.00386857	0.0446595	Rrp8
ENSMUSG00000046994	917.52	-0.478027	0.165519	-2.88805	0.00387643	0.0446595	Mars2
ENSMUSG00000107215	644.923	0.499623	0.173048	2.88719	0.00388698	0.0447423	Gm43197
ENSMUSG00000001909	1243.2	-0.353457	0.122475	-2.88595	0.00390236	0.0448731	Trmt1
ENSMUSG00000028234	4608.89	-0.397186	0.13768	-2.88484	0.00391609	0.0448731	Rps20
ENSMUSG00000036186	36.8577	-1.15481	0.400329	-2.88466	0.00391837	0.0448731	Fam69b
ENSMUSG00000043336	509.849	0.514152	0.178201	2.88524	0.00391112	0.0448731	Filip1l
ENSMUSG00000057541	1578.02	-0.526658	0.182573	-2.88464	0.00391857	0.0448731	Pus7
ENSMUSG00000094335	354.183	0.706004	0.244709	2.88507	0.00391327	0.0448731	Igkv1-117
ENSMUSG00000067719	344.099	-0.53927	0.186987	-2.884	0.00392657	0.0449261	Gm10221
ENSMUSG00000042558	369.993	-0.501609	0.174027	-2.88236	0.00394711	0.0450837	Adprhl2
ENSMUSG00000089976	35.2826	1.15211	0.399677	2.88261	0.00394395	0.0450837	Gm2389
ENSMUSG00000068856	494.262	-0.41129	0.142737	-2.88146	0.00395835	0.0451733	Sf3b4
ENSMUSG00000024812	268.624	0.484319	0.168206	2.87932	0.00398534	0.0454364	Tjp2
ENSMUSG00000096942	1768	-0.352953	0.122592	-2.87909	0.00398822	0.0454364	Rps19-ps6
ENSMUSG00000036112	3856.01	-0.426055	0.148073	-2.87732	0.00401068	0.0456532	Metap2
ENSMUSG00000062093	1203.64	-0.469501	0.163198	-2.87688	0.0040163	0.0456781	Gm10110
ENSMUSG00000058755	75.0003	0.841367	0.29251	2.87637	0.0040228	0.0457131	Osm
ENSMUSG00000034940	759.344	0.367529	0.127808	2.87563	0.00403227	0.0457816	Synrg
ENSMUSG00000035173	376.7	0.435904	0.151655	2.87432	0.00404894	0.0459066	Ccdc186
ENSMUSG00000098090	224.69	0.517869	0.180177	2.87423	0.00405018	0.0459066	2700099C18Rik
ENSMUSG00000028672	247.462	-0.503192	0.175161	-2.87274	0.00406924	0.0460835	Hmgcl
ENSMUSG00000061479	870.569	-0.440623	0.153417	-2.87206	0.00407811	0.0461446	Snrpa
ENSMUSG00000052609	118.659	0.805024	0.280346	2.87153	0.00408486	0.0461818	Plekhg3
ENSMUSG00000046223	49.683	1.13359	0.394925	2.8704	0.00409954	0.0463085	Plaur
ENSMUSG00000034022	1619.47	-0.341394	0.119029	-2.86816	0.00412861	0.0465973	Cpsf1
ENSMUSG00000022234	9094.91	-0.44153	0.153996	-2.86715	0.00414191	0.0466683	Cct5
ENSMUSG00000040269	207.136	-0.564697	0.19695	-2.86721	0.00414109	0.0466683	Mrps28
ENSMUSG00000097195	946.772	-0.489499	0.170892	-2.86438	0.0041782	0.0470375	Snhg5
ENSMUSG00000019738	111.205	-0.703505	0.245679	-2.86351	0.00418971	0.0471272	Polr2i
ENSMUSG00000006728	3582.18	-0.389192	0.136003	-2.86164	0.0042146	0.0472369	Cdk4
ENSMUSG00000020547	2404.72	-0.562713	0.196672	-2.86117	0.00422074	0.0472369	Bzw2
ENSMUSG00000021687	19.7647	1.75543	0.613388	2.86186	0.00421157	0.0472369	Scamp1
ENSMUSG00000036006	1390.51	0.491318	0.171658	2.86219	0.00420725	0.0472369	Ripor2
ENSMUSG00000040710	2926.96	0.367355	0.128355	2.86201	0.0042096	0.0472369	St8sia4
ENSMUSG00000094338	928.173	-0.567455	0.198316	-2.86137	0.00421817	0.0472369	Hist1h2bl
ENSMUSG00000080002	74.0765	-0.904698	0.316246	-2.86075	0.00422645	0.047261	Gm5566
ENSMUSG00000028496	1269.12	-0.404648	0.141471	-2.86028	0.00423262	0.0472903	Mllt3
ENSMUSG00000030313	709.983	0.433775	0.151709	2.85926	0.00424626	0.0474029	Dennd5b
ENSMUSG00000010554	2125.81	-0.425791	0.149013	-2.85742	0.00427101	0.0476393	Mettl16
ENSMUSG00000006932	2569.99	-0.329043	0.115179	-2.85681	0.00427927	0.0476914	Ctnnb1
ENSMUSG00000032193	1427.3	-0.350129	0.122579	-2.85635	0.00428537	0.0476926	Ldlr
ENSMUSG00000093904	777.238	-0.462287	0.16185	-2.85627	0.00428653	0.0476926	Tomm20
ENSMUSG00000024095	54.1254	1.25504	0.43959	2.85503	0.00430334	0.0478397	Hnrnpll
ENSMUSG00000035900	950.118	-0.34716	0.121632	-2.85419	0.00431469	0.0479258	Gramd4
ENSMUSG00000001281	138.554	0.781077	0.273849	2.85222	0.00434145	0.0481829	Itgb7
ENSMUSG00000024833	1406.46	-0.33011	0.115773	-2.85135	0.00435338	0.048242	Pola2
ENSMUSG00000029082	30.0961	4.21547	1.47844	2.8513	0.00435403	0.048242	Bst1
ENSMUSG00000061979	403.58	-0.469516	0.164734	-2.85015	0.00436985	0.0483771	Rcc1l
ENSMUSG00000027660	3310.53	0.378742	0.132898	2.84987	0.00437375	0.0483801	Skil
ENSMUSG00000071713	539.325	0.643556	0.225927	2.84851	0.0043924	0.048546	Csf2rb
ENSMUSG00000103869	112.138	0.670641	0.235461	2.84821	0.00439665	0.0485527	Gm37420
ENSMUSG00000000631	483.446	0.405113	0.142266	2.84758	0.00440526	0.0486075	Myo18a
ENSMUSG00000028898	407.59	-0.484212	0.170138	-2.846	0.00442726	0.0488098	Trnau1ap
ENSMUSG00000085762	202.019	-0.62828	0.220819	-2.84523	0.00443796	0.0488873	Lrrc75aos2
ENSMUSG00000039396	421.406	0.430979	0.151495	2.84484	0.00444333	0.0488911	Neil3
ENSMUSG00000087700	113.988	0.722135	0.253876	2.84444	0.004449	0.0488911	Gm15283
ENSMUSG00000114023	115.086	-0.650284	0.228618	-2.84441	0.00444932	0.0488911	Gm6474
ENSMUSG00000062054	232.05	0.577207	0.203076	2.84231	0.00447872	0.0491736	Iah1
ENSMUSG00000002949	1128.28	-0.371866	0.13088	-2.84128	0.00449334	0.0492935	Timm44
ENSMUSG00000015950	2518.96	0.293268	0.103324	2.83834	0.0045349	0.049561	Ncf1
ENSMUSG00000017400	61.0764	0.934317	0.32915	2.83858	0.00453153	0.049561	Stac2
ENSMUSG00000025967	6901.75	-0.348359	0.122714	-2.83878	0.00452863	0.049561	Eef1b2
ENSMUSG00000032370	210.796	0.51835	0.182631	2.83824	0.00453633	0.049561	Lactb
ENSMUSG00000038888	78.0536	-0.763098	0.268851	-2.83836	0.00453456	0.049561	Ctu1
ENSMUSG00000021676	108.351	0.672328	0.23694	2.83754	0.0045462	0.0495875	Iqgap2
ENSMUSG00000028792	3794.6	-0.364431	0.128426	-2.83768	0.00454428	0.0495875	Ak2
ENSMUSG00000025613	8406.12	-0.461628	0.162745	-2.83652	0.00456081	0.0497061	Cct8
ENSMUSG00000028540	314.143	-0.541766	0.191019	-2.8362	0.00456542	0.0497157	Dph2
ENSMUSG00000030744	12668	-0.358648	0.126489	-2.83542	0.00457658	0.0497711	Rps3
ENSMUSG00000036078	292.698	-0.559864	0.197461	-2.83532	0.00457799	0.0497711	Sigmar1
ENSMUSG00000030045	834.865	-0.507891	0.1792	-2.83421	0.00459391	0.0499035	Mrpl19
ENSMUSG00000015340	4844.41	0.430185	0.151804	2.83382	0.00459955	0.0499241	Cybb
ENSMUSG00000022426	698.538	-0.435264	0.153663	-2.83258	0.00461734	0.0500355	Josd1
ENSMUSG00000023913	132.126	4.2895	1.51421	2.83284	0.00461365	0.0500355	Pla2g7
ENSMUSG00000031583	901.267	0.392367	0.138561	2.83172	0.00462979	0.0501297	Wrn
ENSMUSG00000061175	62.1132	3.92406	1.38635	2.8305	0.00464749	0.0502805	Fnip2
ENSMUSG00000001525	21450.3	-0.341507	0.120676	-2.82995	0.00465551	0.0503263	Tubb5
ENSMUSG00000039782	102.096	0.79477	0.280917	2.8292	0.00466644	0.0504036	Cpeb2
ENSMUSG00000026605	3402.04	0.32772	0.115852	2.82877	0.00467269	0.0504302	Cenpf
ENSMUSG00000109005	218.636	0.696338	0.246402	2.82603	0.00471292	0.0508233	Gm45221
ENSMUSG00000024164	121.87	5.15873	1.82567	2.82566	0.00471837	0.0508408	C3
ENSMUSG00000003848	651.862	-0.441053	0.156186	-2.8239	0.00474431	0.0510516	Nob1
ENSMUSG00000040152	204.694	4.76019	1.68573	2.82381	0.0047456	0.0510516	Thbs1
ENSMUSG00000006010	547.576	0.398561	0.141183	2.82302	0.0047574	0.0511372	Odr4
ENSMUSG00000029145	589.658	-0.433386	0.153552	-2.8224	0.00476654	0.0511941	Eif2b4
ENSMUSG00000039745	189.529	0.530496	0.188002	2.82175	0.00477622	0.0512568	Htatip2
ENSMUSG00000001348	32.4608	1.31907	0.467612	2.82087	0.00478938	0.0513153	Acp5
ENSMUSG00000108455	117.264	0.715024	0.253476	2.82088	0.00478927	0.0513153	Gm44745
ENSMUSG00000075415	3023.72	0.394048	0.139704	2.82059	0.00479349	0.0513181	Fnbp1
ENSMUSG00000009013	1222	-0.410513	0.145576	-2.81992	0.00480351	0.0513428	Dynll1
ENSMUSG00000034731	300.661	0.473225	0.167804	2.8201	0.00480083	0.0513428	Dgkh
ENSMUSG00000002343	239.253	-0.598646	0.212369	-2.81889	0.00481895	0.0514609	Armc6
ENSMUSG00000025993	19.2705	5.76927	2.04681	2.81867	0.00482229	0.0514609	Slc40a1
ENSMUSG00000020537	978.056	-0.401778	0.142595	-2.81761	0.0048382	0.0515893	Drg2
ENSMUSG00000031109	233.501	0.524303	0.186117	2.81705	0.00484662	0.0516379	Enox2
ENSMUSG00000073902	6678.27	0.476021	0.169077	2.81542	0.00487141	0.0518604	Gm1966
ENSMUSG00000038059	171.9	0.607	0.215649	2.81475	0.00488149	0.0519262	Smim3
ENSMUSG00000020527	560.797	-0.399686	0.142167	-2.81138	0.00493294	0.0523481	Myo19
ENSMUSG00000052656	173.609	0.557704	0.198338	2.81188	0.00492527	0.0523481	Rnf103
ENSMUSG00000072940	361.587	-0.719997	0.256087	-2.81154	0.00493053	0.0523481	Gm10443
ENSMUSG00000028015	426.631	0.445817	0.158621	2.81059	0.00494512	0.0524068	Ctso
ENSMUSG00000038843	206.069	0.607681	0.216218	2.81051	0.00494634	0.0524068	Gcnt1
ENSMUSG00000015501	339.183	0.64658	0.230115	2.80981	0.00495714	0.0524795	Hivep2
ENSMUSG00000066357	981.591	-0.363735	0.1295	-2.80877	0.00497319	0.0526076	Wdr6
ENSMUSG00000029198	810.866	-0.419752	0.149589	-2.80604	0.00501551	0.0529711	Grpel1
ENSMUSG00000036181	4231.35	-0.470953	0.16783	-2.80614	0.00501393	0.0529711	Hist1h1c
ENSMUSG00000036992	329.746	-0.470023	0.167565	-2.80502	0.00503129	0.0530957	Nxt1
ENSMUSG00000030870	1366.45	-0.3447	0.122922	-2.80421	0.00504396	0.0531637	Ubfd1
ENSMUSG00000058773	4760.5	-0.37531	0.133843	-2.8041	0.00504573	0.0531637	Hist1h1b
ENSMUSG00000002668	283.047	0.59714	0.212985	2.80367	0.00505251	0.0531931	Dennd1c
ENSMUSG00000068747	21.3271	1.64632	0.587608	2.80174	0.00508285	0.0534703	Sort1
ENSMUSG00000081669	147.398	-0.650908	0.232358	-2.80132	0.00508939	0.0534969	Npm3-ps1
ENSMUSG00000022365	1590.37	0.352413	0.125831	2.80069	0.00509938	0.0535596	Derl1
ENSMUSG00000027952	356.664	-0.430918	0.153881	-2.80034	0.00510494	0.0535757	Pmvk
ENSMUSG00000062580	1087.04	-0.408091	0.145743	-2.80007	0.0051092	0.0535782	Timm17a
ENSMUSG00000108812	44.1411	1.08228	0.386819	2.79789	0.00514372	0.0538978	C130083A15Rik
ENSMUSG00000032009	1062.38	0.332597	0.11896	2.79588	0.00517584	0.0541917	Sesn3
ENSMUSG00000020974	744.566	-0.460195	0.164621	-2.79547	0.00518238	0.0542175	Pole2
ENSMUSG00000020471	909.182	-0.437488	0.156619	-2.79332	0.00521694	0.0544935	Pold2
ENSMUSG00000030123	1459.26	0.319738	0.114458	2.7935	0.00521409	0.0544935	Plxnd1
ENSMUSG00000030319	206.631	-0.553121	0.198097	-2.79217	0.00523556	0.0546451	Cand2
ENSMUSG00000033644	62.2999	0.899778	0.322488	2.79012	0.00526891	0.0549501	Piwil2
ENSMUSG00000055839	667.224	-0.429059	0.15382	-2.78936	0.00528126	0.0550358	Elob
ENSMUSG00000061288	955.273	0.438831	0.157341	2.78904	0.00528643	0.0550466	Taok3
ENSMUSG00000000811	191.999	-0.631971	0.226646	-2.78836	0.00529764	0.0550852	Txnrd3
ENSMUSG00000003617	56.2687	1.31048	0.46999	2.78831	0.0052984	0.0550852	Cp
ENSMUSG00000033967	69.943	-0.814808	0.292373	-2.78688	0.00532182	0.0552855	Rnf225
ENSMUSG00000044465	111.214	0.643519	0.231072	2.78493	0.00535397	0.0555761	Fam160a2
ENSMUSG00000085172	460.724	-0.412687	0.148223	-2.78423	0.00536542	0.0556516	Gm6542
ENSMUSG00000020444	246.085	-0.543547	0.19526	-2.78371	0.00537408	0.055698	Guk1
ENSMUSG00000057322	96.6997	-0.720899	0.259004	-2.78335	0.00538013	0.0557174	Rpl38
ENSMUSG00000020253	532.142	-0.387346	0.139194	-2.78279	0.00538944	0.0557589	Ppm1m
ENSMUSG00000032462	54.6064	1.20333	0.432448	2.7826	0.00539251	0.0557589	Pik3cb
ENSMUSG00000029233	128.366	0.640918	0.230368	2.78214	0.00540015	0.0557946	Srd5a3
ENSMUSG00000025137	659.264	-0.404897	0.145638	-2.78016	0.0054332	0.0559165	Pcyt2
ENSMUSG00000026917	1312.96	-0.339586	0.122175	-2.77951	0.00544403	0.0559165	Wdr5
ENSMUSG00000031024	205.076	-0.714103	0.256921	-2.77946	0.0054449	0.0559165	St5
ENSMUSG00000034120	3083.31	-0.461234	0.165907	-2.78007	0.00543467	0.0559165	Srsf2
ENSMUSG00000050708	75.6619	0.780596	0.280682	2.78107	0.00541797	0.0559165	Ftl1
ENSMUSG00000063316	517.446	-0.550072	0.197909	-2.77942	0.00544554	0.0559165	Rpl27
ENSMUSG00000067336	76.4779	0.900974	0.324142	2.77957	0.00544317	0.0559165	Bmpr2
ENSMUSG00000084384	105.252	-0.677675	0.243778	-2.77989	0.00543777	0.0559165	Gm12251
ENSMUSG00000049362	23.1613	1.44483	0.519951	2.77879	0.00545621	0.0559829	Olfr173
ENSMUSG00000030745	2761.43	-0.326468	0.117501	-2.77842	0.00546239	0.0560031	Il21r
ENSMUSG00000031059	357.678	-0.458995	0.165284	-2.77702	0.00548601	0.0562021	Ndufb11
ENSMUSG00000028669	748.404	-0.496899	0.178958	-2.77662	0.00549266	0.0562117	Pithd1
ENSMUSG00000037419	127.552	0.643761	0.231864	2.77646	0.00549539	0.0562117	Endod1
ENSMUSG00000026893	125.612	0.679268	0.244926	2.77337	0.00554796	0.0567059	Gca
ENSMUSG00000021290	279.013	-0.569573	0.20543	-2.77259	0.00556127	0.0567207	Atp5mpl
ENSMUSG00000026037	1848.13	-0.437367	0.15775	-2.77253	0.00556219	0.0567207	Orc2
ENSMUSG00000074578	1147.46	-0.410615	0.148095	-2.77264	0.00556029	0.0567207	Zfas1
ENSMUSG00000020917	5387.71	-0.354758	0.128003	-2.77149	0.00558009	0.0568344	Acly
ENSMUSG00000028261	887.821	-0.552463	0.199346	-2.77138	0.00558187	0.0568344	Ndufaf4
ENSMUSG00000019960	144.771	0.615376	0.222122	2.77045	0.00559793	0.0569543	Dusp6
ENSMUSG00000021576	745.473	-0.369296	0.133416	-2.76799	0.00564025	0.0572537	Pdcd6
ENSMUSG00000025404	377.718	0.631765	0.228205	2.76841	0.00563301	0.0572537	R3hdm2
ENSMUSG00000040078	2787.57	-0.451644	0.163155	-2.7682	0.00563671	0.0572537	Ptges3-ps
ENSMUSG00000022466	687.753	-0.427716	0.154549	-2.76751	0.00564858	0.0572945	Rpap3
ENSMUSG00000026617	398.781	-0.46548	0.168254	-2.76654	0.00566548	0.0574222	Bpnt1
ENSMUSG00000032479	1343.79	0.337617	0.122053	2.76615	0.00567232	0.0574479	Map4
ENSMUSG00000009293	307.251	-0.488413	0.176636	-2.76508	0.00569095	0.0574945	Ube2g2
ENSMUSG00000036452	533.035	0.541197	0.195723	2.76512	0.00569023	0.0574945	Arhgap26
ENSMUSG00000044471	416.382	0.689162	0.249255	2.76489	0.00569419	0.0574945	Lncpint
ENSMUSG00000051627	5152.39	-0.471288	0.17042	-2.76544	0.00568452	0.0574945	Hist1h1e
ENSMUSG00000032497	387.377	0.426631	0.154323	2.76453	0.00570056	0.0575152	Lrrfip2
ENSMUSG00000000740	384.511	-0.46443	0.168032	-2.76394	0.00571082	0.0575751	Rpl13
ENSMUSG00000004110	377.13	0.675754	0.244538	2.7634	0.00572033	0.0575838	Cacna1e
ENSMUSG00000070319	1920.97	-0.413463	0.149616	-2.76349	0.00571863	0.0575838	Eif3g
ENSMUSG00000030786	26.2621	4.89645	1.77228	2.76279	0.00573095	0.0576036	Itgam
ENSMUSG00000041189	28.25	1.29468	0.468574	2.76301	0.00572713	0.0576036	Chrnb1
ENSMUSG00000053702	45.4879	1.05826	0.383081	2.76249	0.00573618	0.0576127	Nebl
ENSMUSG00000041238	1404.56	0.394664	0.142955	2.76077	0.00576659	0.0578745	Rbbp8
ENSMUSG00000004730	235.741	2.73756	0.991914	2.75988	0.00578224	0.0578893	Adgre1
ENSMUSG00000028683	775.029	-0.462436	0.167568	-2.7597	0.00578545	0.0578893	Eif2b3
ENSMUSG00000051557	129.607	-0.708391	0.256686	-2.75976	0.00578441	0.0578893	Pusl1
ENSMUSG00000078126	894.695	-0.445349	0.161362	-2.75994	0.00578128	0.0578893	Rpl23a-ps3
ENSMUSG00000001027	567.203	0.467422	0.169465	2.75822	0.00581174	0.0580416	Scn4a
ENSMUSG00000019920	1651.39	0.349295	0.126626	2.75849	0.00580695	0.0580416	Lims1
ENSMUSG00000050335	81.5542	2.19546	0.796003	2.75811	0.00581375	0.0580416	Lgals3
ENSMUSG00000029614	3071.63	-0.445092	0.161396	-2.75776	0.00581992	0.0580592	Rpl6
ENSMUSG00000031444	63.2853	4.64111	1.68308	2.75752	0.00582423	0.0580592	F10
ENSMUSG00000027551	265.536	-0.4582	0.166202	-2.75688	0.00583553	0.0581283	Zfp64
ENSMUSG00000036246	1321.53	-0.326273	0.118502	-2.75331	0.00589955	0.0587222	Gmip
ENSMUSG00000003072	849.82	-0.448923	0.163237	-2.75014	0.00595705	0.0592501	Atp5d
ENSMUSG00000105646	266.799	0.499998	0.181912	2.74857	0.00598567	0.0594904	Gm30211
ENSMUSG00000035378	336.325	-0.468126	0.170427	-2.74678	0.00601826	0.0597252	Shq1
ENSMUSG00000103706	59.1558	0.855137	0.311296	2.74702	0.00601389	0.0597252	6820402A03Rik
ENSMUSG00000011179	3844.97	-0.381342	0.138861	-2.74621	0.00602878	0.059785	Odc1
ENSMUSG00000004937	610.728	-0.409938	0.149337	-2.74506	0.00604997	0.0599038	Sgta
ENSMUSG00000031432	1085.19	-0.449484	0.163757	-2.74483	0.00605425	0.0599038	Prps1
ENSMUSG00000048039	2008.28	-0.402139	0.146495	-2.74507	0.00604987	0.0599038	Isg20l2
ENSMUSG00000038628	450.618	-0.424498	0.154753	-2.74306	0.00608688	0.0601819	Polr3k
ENSMUSG00000036304	142.574	-0.653264	0.238175	-2.74279	0.00609188	0.0601867	Zdhhc23
ENSMUSG00000030557	2210.16	-0.366193	0.13362	-2.74056	0.0061335	0.0605081	Mef2a
ENSMUSG00000031826	1439.06	-0.382807	0.139673	-2.74075	0.00612994	0.0605081	Usp10
ENSMUSG00000030612	417.941	-0.433804	0.158417	-2.73838	0.00617436	0.0608211	Mrpl46
ENSMUSG00000104913	744.146	-0.395779	0.144521	-2.73856	0.00617084	0.0608211	Gm6560
ENSMUSG00000037270	4523.07	0.344429	0.125796	2.738	0.00618139	0.0608454	4932438A13Rik
ENSMUSG00000039048	768.818	-0.356278	0.130203	-2.73633	0.00621278	0.0610618	Foxred1
ENSMUSG00000046756	1259.26	-0.360875	0.131876	-2.73648	0.00621012	0.0610618	Mrps7
ENSMUSG00000069114	175.872	0.600065	0.219314	2.7361	0.00621722	0.0610618	Zbtb10
ENSMUSG00000077380	20.4955	1.42372	0.52039	2.73586	0.00622172	0.0610618	Gm22661
ENSMUSG00000029190	491.751	0.405133	0.148109	2.73537	0.00623103	0.0610632	D5Ertd579e
ENSMUSG00000045455	115.276	-0.72553	0.265218	-2.7356	0.00622663	0.0610632	Gm9797
ENSMUSG00000034189	397.169	-0.433816	0.158616	-2.735	0.00623798	0.0610863	Hsdl1
ENSMUSG00000034858	381.021	0.513395	0.187751	2.73445	0.00624846	0.061144	Fam214a
ENSMUSG00000021577	2972.68	-0.307026	0.112309	-2.73375	0.00626174	0.061229	Sdha
ENSMUSG00000017002	164.765	4.34204	1.58888	2.73277	0.00628048	0.0613269	Slpi
ENSMUSG00000051236	29.3585	1.20246	0.440019	2.73274	0.00628096	0.0613269	Msrb3
ENSMUSG00000001524	311.848	-0.475286	0.174014	-2.73131	0.00630836	0.0615322	Gtf2h4
ENSMUSG00000038299	2777.16	-0.449399	0.164545	-2.73116	0.00631123	0.0615322	Wdr36
ENSMUSG00000038352	136.749	0.660011	0.241823	2.72931	0.00634662	0.0617441	Arl5c
ENSMUSG00000051344	1014.53	0.475465	0.174208	2.7293	0.00634687	0.0617441	Plekhm3
ENSMUSG00000052040	527.678	0.615248	0.225397	2.72962	0.00634081	0.0617441	Klf13
ENSMUSG00000047965	181.299	-0.573375	0.210145	-2.72848	0.00636268	0.0618526	Rpl9-ps7
ENSMUSG00000013846	300.342	0.663456	0.243242	2.72755	0.00638057	0.0619813	St3gal1
ENSMUSG00000025225	1745.39	-0.30675	0.112509	-2.72646	0.00640175	0.0620062	Nfkb2
ENSMUSG00000025937	579.476	-0.472131	0.173134	-2.72696	0.00639207	0.0620062	Lactb2
ENSMUSG00000030881	393.098	-0.431081	0.158109	-2.72648	0.00640146	0.0620062	Arfip2
ENSMUSG00000076608	327.099	0.431731	0.158348	2.72647	0.00640167	0.0620062	Igkj5
ENSMUSG00000029823	5625.03	0.31042	0.113893	2.72553	0.00641982	0.062136	Luc7l2
ENSMUSG00000015745	608.247	0.400589	0.147061	2.72397	0.00645031	0.0622549	Plekho1
ENSMUSG00000025264	431.796	-0.454126	0.166716	-2.72394	0.0064508	0.0622549	Tsr2
ENSMUSG00000031730	396.658	-0.520697	0.191152	-2.72399	0.00644989	0.0622549	Dhodh
ENSMUSG00000039427	160.185	-0.539435	0.197993	-2.72451	0.00643963	0.0622549	Alg1
ENSMUSG00000040952	4727.46	-0.329803	0.121147	-2.72233	0.00648232	0.0625138	Rps19
ENSMUSG00000005410	5232.31	-0.342383	0.125785	-2.72197	0.00648948	0.0625376	Mcm5
ENSMUSG00000043289	49.5168	1.14494	0.420781	2.72099	0.0065086	0.0626764	Mei4
ENSMUSG00000054823	1888.76	0.465482	0.171128	2.72007	0.00652676	0.0628059	Nsd3
ENSMUSG00000033047	3398.56	-0.429025	0.157756	-2.71955	0.00653711	0.0628184	Eif3l
ENSMUSG00000071652	521.232	-0.407133	0.149707	-2.71953	0.00653749	0.0628184	Ints5
ENSMUSG00000031935	969.39	-0.392238	0.144355	-2.71718	0.00658399	0.0631973	Med17
ENSMUSG00000117869	1246.67	-0.467049	0.171895	-2.71706	0.00658642	0.0631973	AC121821.1
ENSMUSG00000031328	11430.1	0.327991	0.120754	2.71619	0.0066038	0.0632889	Flna
ENSMUSG00000075227	85.3464	-0.785529	0.289212	-2.71611	0.00660546	0.0632889	Znhit2
ENSMUSG00000026222	3450.92	0.552969	0.203617	2.71573	0.00661289	0.0633145	Sp100
ENSMUSG00000007656	1067.17	-0.355099	0.130818	-2.71445	0.00663856	0.0635146	Arpp19
ENSMUSG00000079941	144.417	-0.618464	0.227974	-2.71288	0.00667018	0.0637713	Gm11273
ENSMUSG00000033161	4253.05	-0.351102	0.129481	-2.71161	0.00669564	0.0638826	Atp1a1
ENSMUSG00000062647	1006.23	-0.495613	0.182766	-2.71173	0.00669324	0.0638826	Rpl7a
ENSMUSG00000064262	2260.78	0.326286	0.120335	2.71147	0.0066985	0.0638826	Gimap8
ENSMUSG00000078517	934.233	-0.338864	0.12498	-2.71135	0.00670101	0.0638826	Emc1
ENSMUSG00000028412	146.733	0.579903	0.213951	2.71045	0.00671921	0.0640104	Slc44a1
ENSMUSG00000027399	232.022	4.72457	1.7447	2.70795	0.00677001	0.0644482	Il1a
ENSMUSG00000114687	42.6256	-1.03238	0.381439	-2.70655	0.0067987	0.0646751	Gm5452
ENSMUSG00000001707	1128.16	-0.518334	0.191642	-2.7047	0.00683657	0.0649889	Eef1e1
ENSMUSG00000107002	82.4583	-0.74343	0.274972	-2.70366	0.00685806	0.0651467	0610012G03Rik
ENSMUSG00000030541	424.955	-0.399505	0.147849	-2.70212	0.00688993	0.0654027	Idh2
ENSMUSG00000024855	348.441	0.513136	0.18995	2.70143	0.00690416	0.0654322	Pacs1
ENSMUSG00000026017	169.856	0.554609	0.205315	2.70126	0.00690777	0.0654322	Carf
ENSMUSG00000028086	1962.18	-0.316531	0.117168	-2.70151	0.0069026	0.0654322	Fbxw7
ENSMUSG00000018651	382.501	-0.438015	0.162204	-2.70038	0.00692593	0.0655261	Tada2a
ENSMUSG00000024764	1380.56	-0.327717	0.121363	-2.70031	0.00692752	0.0655261	Naa40
ENSMUSG00000081999	2914.43	-0.423792	0.156971	-2.69982	0.00693775	0.0655763	Gm13461
ENSMUSG00000029642	1134.24	-0.433671	0.160712	-2.69844	0.00696659	0.0657707	Polr1d
ENSMUSG00000034586	30.5639	1.26258	0.467906	2.69836	0.0069682	0.0657707	Hid1
ENSMUSG00000001674	1241.7	-0.390962	0.144911	-2.69795	0.00697682	0.0658054	Ddx18
ENSMUSG00000097412	140.222	-0.623886	0.231285	-2.69748	0.00698666	0.0658516	1810014B01Rik
ENSMUSG00000027309	140.809	0.624793	0.231647	2.69718	0.00699299	0.0658647	4930402H24Rik
ENSMUSG00000062866	81.3486	0.813265	0.301608	2.69643	0.00700862	0.0659652	Phactr2
ENSMUSG00000032279	1845.87	-0.412837	0.153223	-2.69436	0.00705245	0.0663236	Idh3a
ENSMUSG00000072501	2930.81	0.317725	0.117931	2.69416	0.00705665	0.0663236	Phf20l1
ENSMUSG00000004798	289.464	0.444434	0.165008	2.69341	0.00707257	0.0663352	Ulk2
ENSMUSG00000005779	2308.95	-0.33875	0.125766	-2.6935	0.00707069	0.0663352	Psmb4
ENSMUSG00000038214	577.9	-0.42668	0.158417	-2.6934	0.00707284	0.0663352	Bend3
ENSMUSG00000021222	185.858	-0.502624	0.186644	-2.69295	0.00708233	0.0663775	Dcaf4
ENSMUSG00000038690	724.55	-0.436081	0.162014	-2.69162	0.00711067	0.0665154	Atp5j2
ENSMUSG00000045690	1858.12	-0.408927	0.15193	-2.69155	0.00711203	0.0665154	Wdr89
ENSMUSG00000097471	28.213	1.43653	0.533628	2.69201	0.00710226	0.0665154	5830432E09Rik
ENSMUSG00000018697	1197.16	-0.389108	0.144586	-2.69119	0.0071198	0.0665284	Aatf
ENSMUSG00000022765	639.791	0.390606	0.145215	2.68985	0.00714838	0.0665284	Snap29
ENSMUSG00000028163	14302.1	-0.322557	0.119886	-2.69053	0.00713386	0.0665284	Nfkb1
ENSMUSG00000029500	185.438	-0.587447	0.218351	-2.69038	0.00713704	0.0665284	Pgam5
ENSMUSG00000038845	374.518	-0.513473	0.190813	-2.69098	0.00712431	0.0665284	Phb
ENSMUSG00000052271	54.7138	0.867585	0.322498	2.6902	0.00714095	0.0665284	Bhlha15
ENSMUSG00000078945	165.16	0.713059	0.265089	2.68988	0.00714777	0.0665284	Naip2
ENSMUSG00000024212	751.264	-0.417228	0.15515	-2.6892	0.00716242	0.0666125	Mllt1
ENSMUSG00000053841	2293.15	-0.301902	0.112275	-2.68895	0.00716777	0.0666157	Txlna
ENSMUSG00000026234	30142	-0.28649	0.10658	-2.68804	0.00718733	0.0667044	Ncl
ENSMUSG00000086665	63.1251	0.849777	0.316108	2.68825	0.00718285	0.0667044	Gm13067
ENSMUSG00000034432	759.981	-0.411378	0.153091	-2.68714	0.00720669	0.0668376	Cops8
ENSMUSG00000040111	424.29	0.439432	0.163561	2.68665	0.00721727	0.0668425	Gramd1b
ENSMUSG00000041859	6163.41	-0.335359	0.124821	-2.68672	0.00721576	0.0668425	Mcm3
ENSMUSG00000021156	1017.71	0.321412	0.119648	2.68631	0.00722457	0.0668637	Zmynd11
ENSMUSG00000057421	1097.65	-0.367988	0.13701	-2.68585	0.00723448	0.0669089	Las1l
ENSMUSG00000044018	502.747	-0.459729	0.171197	-2.68538	0.00724469	0.0669568	Mrpl50
ENSMUSG00000061032	2229.9	-0.333044	0.124086	-2.68397	0.00727532	0.0671933	Rrp1
ENSMUSG00000031320	13307.5	-0.37702	0.140489	-2.68362	0.0072829	0.0672167	Rps4x
ENSMUSG00000026094	3137.89	0.320271	0.119395	2.68245	0.00730845	0.0673591	Stk17b
ENSMUSG00000063576	404.854	-0.442652	0.165012	-2.68254	0.00730651	0.0673591	Klhdc3
ENSMUSG00000020493	459.282	0.4525	0.168791	2.68083	0.00734403	0.0676295	Prr11
ENSMUSG00000020610	117.035	0.609975	0.227567	2.68042	0.00735302	0.0676295	Amz2
ENSMUSG00000021952	4073.9	-0.408785	0.152501	-2.68054	0.00735027	0.0676295	Xpo4
ENSMUSG00000027466	1173.71	-0.402243	0.150115	-2.67957	0.0073716	0.0677069	Rbck1
ENSMUSG00000060636	1053.97	-0.399031	0.148913	-2.67961	0.00737069	0.0677069	Rpl35a
ENSMUSG00000107362	160.462	0.588889	0.219899	2.67801	0.00740621	0.0679779	Gm40309
ENSMUSG00000023118	2102.78	-0.349031	0.130361	-2.67743	0.00741903	0.0680018	Sympk
ENSMUSG00000031832	196.44	-0.513628	0.191826	-2.67756	0.00741597	0.0680018	Taf1c
ENSMUSG00000116903	48.3864	0.99464	0.37157	2.67686	0.00743166	0.0680707	Gm19522
ENSMUSG00000045962	8345.29	0.329193	0.123003	2.67631	0.00744382	0.0681352	Wnk1
ENSMUSG00000028884	1191.26	-0.374475	0.13996	-2.6756	0.00745964	0.0681599	Rpa2
ENSMUSG00000030120	578.52	-0.407014	0.152127	-2.6755	0.00746187	0.0681599	Mlf2
ENSMUSG00000051000	74.2471	-0.743725	0.277937	-2.67588	0.00745334	0.0681599	Fam160a1
ENSMUSG00000038518	792.523	0.347085	0.129749	2.67504	0.00747195	0.0682052	Jarid2
ENSMUSG00000030138	3280	-0.348598	0.130328	-2.67476	0.00747821	0.0682156	Bms1
ENSMUSG00000083287	941.273	-0.455991	0.170513	-2.67423	0.00749	0.0682764	Gm13502
ENSMUSG00000028431	2760.81	-0.36482	0.136467	-2.67332	0.00751042	0.0684158	Elp1
ENSMUSG00000049339	556.438	-0.404468	0.151368	-2.67209	0.0075381	0.0686209	Retreg2
ENSMUSG00000028455	1125.71	-0.412324	0.154429	-2.66999	0.0075854	0.0690043	Stoml2
ENSMUSG00000005886	1185.93	0.317374	0.118897	2.66933	0.00760038	0.0690463	Ncoa2
ENSMUSG00000069911	697.132	0.477335	0.178809	2.66953	0.00759577	0.0690463	Fam196b
ENSMUSG00000040479	1059.4	-0.404539	0.151584	-2.66875	0.00761343	0.0691177	Dgkz
ENSMUSG00000108341	57.9564	0.867859	0.32533	2.66763	0.00763887	0.0693015	Gm44746
ENSMUSG00000022791	496.369	-0.419817	0.157398	-2.66723	0.00764801	0.0693371	Tnk2
ENSMUSG00000034041	480.621	-0.387707	0.145373	-2.66698	0.00765355	0.0693401	Lyl1
ENSMUSG00000021109	2214.99	0.302931	0.113622	2.66612	0.00767333	0.0694248	Hif1a
ENSMUSG00000109864	137.966	0.565217	0.211987	2.66629	0.0076694	0.0694248	Eid3
ENSMUSG00000021699	38.6024	1.25364	0.470316	2.66553	0.00768675	0.0694991	Pde4d
ENSMUSG00000059555	303.679	0.480372	0.180248	2.66506	0.00769748	0.0695489	Tor4a
ENSMUSG00000016756	456.011	0.446161	0.167508	2.66352	0.00773287	0.0698187	Cmah
ENSMUSG00000032902	2926.61	-0.518002	0.194519	-2.66299	0.00774494	0.0698187	Slc16a1
ENSMUSG00000040711	29.3193	4.54133	1.70518	2.66326	0.00773887	0.0698187	Sh3pxd2b
ENSMUSG00000047221	403.136	-0.437187	0.16418	-2.66285	0.00774831	0.0698187	Fam185a
ENSMUSG00000020903	270.115	0.445543	0.167334	2.6626	0.00775391	0.0698219	Stx8
ENSMUSG00000095217	1987.04	-0.468117	0.175858	-2.6619	0.00777004	0.0699199	Hist1h2bn
ENSMUSG00000054676	195.951	0.816144	0.306693	2.66111	0.00778834	0.0700372	1600014C10Rik
ENSMUSG00000046721	5256.56	-0.376759	0.141594	-2.66083	0.00779475	0.0700476	Rpl14-ps1
ENSMUSG00000059182	527.69	0.448816	0.16869	2.66059	0.00780037	0.0700508	Skap2
ENSMUSG00000019823	546.834	0.451135	0.169649	2.65923	0.00783192	0.0702867	Mical1
ENSMUSG00000020661	1455.92	-0.307653	0.11575	-2.65791	0.00786262	0.0705147	Dnmt3a
ENSMUSG00000020576	1746.89	0.294931	0.111035	2.6562	0.0079026	0.0708256	Nbas
ENSMUSG00000040048	446.576	-0.384272	0.144715	-2.65538	0.00792192	0.0709033	Ndufb10
ENSMUSG00000104496	711.736	-0.455437	0.171504	-2.65555	0.00791802	0.0709033	Gm5837
ENSMUSG00000053317	385.31	-0.422802	0.159254	-2.65488	0.00793355	0.0709121	Sec61b
ENSMUSG00000084911	253.991	0.499423	0.188102	2.65506	0.00792944	0.0709121	Gm16185
ENSMUSG00000039221	204.265	-0.522318	0.196768	-2.65448	0.00794302	0.0709491	Rpl22l1
ENSMUSG00000022992	421.002	-0.393245	0.148211	-2.65328	0.00797142	0.0711551	Kansl2
ENSMUSG00000042729	894.787	-0.423003	0.159453	-2.65284	0.00798173	0.0711574	Wdr74
ENSMUSG00000067194	1967.12	-0.424221	0.159914	-2.65281	0.00798237	0.0711574	Eif1ax
ENSMUSG00000019261	460.915	-0.497987	0.187776	-2.65202	0.00800107	0.0712764	Map1s
ENSMUSG00000032480	1621.79	-0.325315	0.122689	-2.65153	0.00801281	0.0712856	Dhx30
ENSMUSG00000038975	2000.17	-0.398511	0.150292	-2.65157	0.00801179	0.0712856	Rabggtb
ENSMUSG00000026974	897.407	-0.445115	0.167905	-2.65099	0.00802552	0.0713364	Zmynd19
ENSMUSG00000060038	374.037	-0.473144	0.178488	-2.65084	0.00802923	0.0713364	Dhps
ENSMUSG00000046245	23.6763	5.0669	1.91165	2.65053	0.0080365	0.0713534	Pilra
ENSMUSG00000030733	381.521	-0.424492	0.16017	-2.65026	0.00804296	0.0713632	Sh2b1
ENSMUSG00000037326	163.172	-0.548031	0.206823	-2.64975	0.00805511	0.0714234	Capn15
ENSMUSG00000018677	618.423	-0.404634	0.152844	-2.64736	0.00811219	0.0718817	Slc25a39
ENSMUSG00000034659	354.196	-0.475526	0.179708	-2.6461	0.00814257	0.0721029	Tmem109
ENSMUSG00000017119	815.387	0.32789	0.123945	2.64544	0.00815836	0.0721947	Nbr1
ENSMUSG00000022774	739.744	-0.373345	0.141165	-2.64474	0.00817549	0.0722113	Ncbp2
ENSMUSG00000031938	46.3356	0.899281	0.340032	2.64469	0.00817651	0.0722113	4931406C07Rik
ENSMUSG00000040451	344.278	0.429253	0.162292	2.64494	0.00817053	0.0722113	Sgms1
ENSMUSG00000031984	792.246	-0.39101	0.147889	-2.64395	0.00819452	0.0723225	2810004N23Rik
ENSMUSG00000063018	46.771	-1.00985	0.381982	-2.64372	0.00819998	0.0723228	2010204K13Rik
ENSMUSG00000016194	91.2195	0.773061	0.292576	2.64226	0.0082355	0.072588	Hsd11b1
ENSMUSG00000022503	302.942	-0.455944	0.172629	-2.64118	0.00826172	0.0727228	Nubp1
ENSMUSG00000029148	721.795	0.339299	0.128455	2.64139	0.00825668	0.0727228	Nrbp1
ENSMUSG00000028268	3437.06	-0.274567	0.103967	-2.64092	0.00826824	0.0727321	Gbp3
ENSMUSG00000018659	248.408	-0.502662	0.190498	-2.63867	0.00832317	0.073167	Pnpo
ENSMUSG00000022812	977.292	0.3276	0.124166	2.63841	0.00832964	0.0731755	Gsk3b
ENSMUSG00000032440	1153.42	0.359141	0.136161	2.63763	0.00834886	0.0732961	Tgfbr2
ENSMUSG00000001100	789.508	-0.432611	0.164063	-2.63687	0.00836755	0.0734117	Poldip2
ENSMUSG00000021306	43.5729	1.05693	0.40098	2.63586	0.00839249	0.0735711	Gpr137b
ENSMUSG00000035397	221.104	-0.538285	0.204246	-2.63547	0.00840212	0.0735711	Klf16
ENSMUSG00000035772	642.475	-0.434766	0.164968	-2.63546	0.00840229	0.0735711	Mrps2
ENSMUSG00000038056	2649.77	0.354351	0.134498	2.63462	0.00842317	0.0736216	Kmt2c
ENSMUSG00000039804	704.31	-0.34534	0.131081	-2.63456	0.00842463	0.0736216	Ncoa5
ENSMUSG00000050600	221.705	0.633836	0.240554	2.63491	0.00841608	0.0736216	Zfp831
ENSMUSG00000039244	467.94	-0.441709	0.167732	-2.63341	0.00845313	0.0738222	E130309D02Rik
ENSMUSG00000082044	695.293	-0.417557	0.15862	-2.63244	0.00847729	0.0739655	Snrpert
ENSMUSG00000112947	18.5585	-1.51524	0.575632	-2.63231	0.00848065	0.0739655	Gm47493
ENSMUSG00000024679	77.7837	3.47289	1.31999	2.631	0.00851341	0.0742026	Ms4a6d
ENSMUSG00000008398	174.581	0.572266	0.21754	2.63062	0.00852281	0.0742359	Elk3
ENSMUSG00000027360	21.44	1.77856	0.67642	2.62937	0.00855422	0.0744193	Hdc
ENSMUSG00000033066	58.0541	3.83877	1.45997	2.62934	0.00855503	0.0744193	Gas7
ENSMUSG00000012848	9122.91	-0.34537	0.131387	-2.62865	0.00857254	0.0744954	Rps5
ENSMUSG00000042165	476.473	-0.430187	0.163659	-2.62855	0.00857497	0.0744954	Gm9774
ENSMUSG00000031596	238.025	4.48894	1.70805	2.62812	0.0085859	0.074526	Slc7a2
ENSMUSG00000039934	194.685	1.51685	0.577197	2.62797	0.00858969	0.074526	Gsap
ENSMUSG00000020592	80.8356	-0.781386	0.297471	-2.62676	0.00862019	0.074742	Sdc1
ENSMUSG00000074781	959.985	-0.342084	0.130276	-2.62584	0.00864359	0.0748962	Ube2n
ENSMUSG00000016493	106.122	0.691075	0.2635	2.62267	0.00872425	0.0754968	Cd46
ENSMUSG00000092274	692.79	1.20888	0.460924	2.62273	0.0087229	0.0754968	Neat1
ENSMUSG00000013858	562.126	-0.431544	0.164586	-2.622	0.00874147	0.0755967	Tmem259
ENSMUSG00000025381	350.907	0.471882	0.180013	2.62138	0.00875757	0.075618	Cnpy2
ENSMUSG00000032185	712.518	-0.423909	0.161711	-2.6214	0.00875683	0.075618	Carm1
ENSMUSG00000068959	111.157	0.625735	0.238717	2.62124	0.00876097	0.075618	Zfp619
ENSMUSG00000028953	2564.41	-0.374815	0.143048	-2.62021	0.00878755	0.0757983	Abcf2
ENSMUSG00000042613	392.517	0.453049	0.17295	2.61954	0.00880486	0.0758984	Pbxip1
ENSMUSG00000026822	120.836	5.95917	2.27563	2.61869	0.00882689	0.0760392	Lcn2
ENSMUSG00000108522	81.5692	0.75367	0.287882	2.61798	0.00884519	0.0761475	Gm44664
ENSMUSG00000018286	1412.9	-0.307833	0.117688	-2.61567	0.00890525	0.0764332	Psmb6
ENSMUSG00000022637	473.211	0.586793	0.224381	2.61516	0.00891855	0.0764332	Cblb
ENSMUSG00000025104	68.6722	0.85287	0.326095	2.61541	0.00891213	0.0764332	Hdgfl3
ENSMUSG00000028700	467.337	-0.391232	0.1496	-2.61518	0.00891794	0.0764332	Pomgnt1
ENSMUSG00000042129	409.301	0.636119	0.243201	2.61561	0.00890686	0.0764332	Rassf4
ENSMUSG00000046330	466.995	-0.434351	0.16608	-2.61532	0.00891435	0.0764332	Rpl37a
ENSMUSG00000080776	2950.97	-0.425462	0.162619	-2.61632	0.00888841	0.0764332	Gm12174
ENSMUSG00000020589	250.669	0.539398	0.206301	2.61462	0.00893277	0.0764866	Fam49a
ENSMUSG00000096883	166.966	-0.696976	0.266583	-2.61448	0.00893626	0.0764866	Shisa8
ENSMUSG00000051232	402.861	-0.435564	0.166694	-2.61296	0.00897612	0.0767784	Tmem199
ENSMUSG00000031403	4396.61	-0.454523	0.173969	-2.61267	0.00898374	0.0767943	Dkc1
ENSMUSG00000019944	26.4212	1.26195	0.483095	2.61221	0.00899577	0.0768433	Rhobtb1
ENSMUSG00000022120	630.085	-0.375065	0.143596	-2.61195	0.00900264	0.0768433	Rnf219
ENSMUSG00000084350	439.988	0.390084	0.149355	2.6118	0.00900678	0.0768433	Znf41-ps
ENSMUSG00000021094	96.2952	0.683593	0.261832	2.61081	0.00903276	0.0769815	Dhrs7
ENSMUSG00000032691	34.6069	5.25662	2.01346	2.61074	0.00903454	0.0769815	Nlrp3
ENSMUSG00000053931	799.474	0.340594	0.130475	2.61041	0.00904341	0.0770077	Cnn3
ENSMUSG00000006299	579.012	-0.388457	0.148845	-2.60981	0.0090592	0.0770929	Aamp
ENSMUSG00000068323	52.75	0.939899	0.360335	2.6084	0.00909655	0.0773614	Slc4a5
ENSMUSG00000062345	217.619	4.21536	1.61634	2.60797	0.00910802	0.0774095	Serpinb2
ENSMUSG00000025077	87.847	0.663501	0.254599	2.60606	0.00915907	0.0777937	Dclre1a
ENSMUSG00000023051	352.842	-0.42198	0.162014	-2.6046	0.00919828	0.0780272	Tarbp2
ENSMUSG00000043483	4504.8	-0.384695	0.147687	-2.60479	0.00919295	0.0780272	Gm6863
ENSMUSG00000050490	861.32	-0.360027	0.138271	-2.60378	0.00922029	0.0781641	Gm8394
ENSMUSG00000005378	476.267	-0.4054	0.155836	-2.60145	0.00928314	0.0782627	Bud23
ENSMUSG00000026478	1486.09	-0.303751	0.116732	-2.60211	0.0092651	0.0782627	Lamc1
ENSMUSG00000033735	56.4111	-0.819639	0.31492	-2.60269	0.00924952	0.0782627	Spr
ENSMUSG00000074813	50.2773	0.896763	0.344725	2.60139	0.00928481	0.0782627	Gm14005
ENSMUSG00000089774	428.121	-0.394142	0.151491	-2.60176	0.00927473	0.0782627	Slc5a3
ENSMUSG00000104449	85.0722	0.691515	0.265723	2.60239	0.00925769	0.0782627	Gm37255
ENSMUSG00000110686	407.211	-0.492623	0.189282	-2.60258	0.00925248	0.0782627	Gm45855
ENSMUSG00000113749	126.164	-0.636075	0.24439	-2.60271	0.00924914	0.0782627	Mrto4-ps1
ENSMUSG00000118012	60.0014	2.4087	0.925805	2.60174	0.00927526	0.0782627	AC158975.2
ENSMUSG00000102642	173.636	0.604922	0.232563	2.60111	0.00929221	0.0782756	A130048G24Rik
ENSMUSG00000061533	723.5	0.388586	0.14942	2.60063	0.00930524	0.0783358	Cep128
ENSMUSG00000005397	32.3283	1.11576	0.429096	2.60026	0.00931525	0.0783705	Nid1
ENSMUSG00000061852	59.3964	0.958734	0.369153	2.59712	0.00940101	0.0790421	Gm7582
ENSMUSG00000040990	986.739	0.315288	0.121454	2.59595	0.00943311	0.079262	Sh3kbp1
ENSMUSG00000038697	973.265	-0.394044	0.151884	-2.59437	0.00947641	0.0795755	Taf5l
ENSMUSG00000014873	508.992	-0.560666	0.216145	-2.59393	0.00948857	0.0796173	Surf2
ENSMUSG00000033845	1166.51	-0.3915	0.150939	-2.59376	0.00949334	0.0796173	Mrpl15
ENSMUSG00000015316	194.881	-0.533066	0.205564	-2.59319	0.00950913	0.0796996	Slamf1
ENSMUSG00000024639	309.224	0.447566	0.172677	2.59193	0.00954398	0.0799414	Gnaq
ENSMUSG00000085112	20.0103	-1.36758	0.527721	-2.59148	0.00955629	0.079965	A530072M11Rik
ENSMUSG00000093661	128.255	0.598631	0.231007	2.59139	0.00955881	0.079965	Eif4e3
ENSMUSG00000028156	2593.4	-0.403654	0.155803	-2.59079	0.00957565	0.0800556	Eif4e
ENSMUSG00000032487	658.717	3.72878	1.43986	2.58968	0.00960665	0.0801638	Ptgs2
ENSMUSG00000037601	492.458	-0.420847	0.162506	-2.58974	0.00960498	0.0801638	Nme1
ENSMUSG00000047547	226.103	-0.466171	0.179984	-2.59007	0.00959558	0.0801638	Cltb
ENSMUSG00000025732	37.3052	-1.03083	0.39818	-2.58885	0.00962975	0.0803062	Mcrip2
ENSMUSG00000007739	8152.65	-0.420489	0.162443	-2.58854	0.00963837	0.0803278	Cct4
ENSMUSG00000021901	1207.99	-0.307904	0.118973	-2.58802	0.00965282	0.0803979	Bap1
ENSMUSG00000029599	1394.64	-0.322262	0.124576	-2.58686	0.00968543	0.0806191	Ddx54
ENSMUSG00000004535	2578.83	0.288805	0.11175	2.58438	0.00975553	0.0811519	Tax1bp1
ENSMUSG00000027398	318.779	4.70184	1.81964	2.58394	0.00976775	0.0812028	Il1b
ENSMUSG00000032478	247.093	-0.473946	0.183501	-2.5828	0.00980017	0.0814215	Nme6
ENSMUSG00000048218	359.603	0.600119	0.232465	2.58155	0.00983578	0.0816664	Amigo2
ENSMUSG00000025915	2211.8	-0.304344	0.11791	-2.58115	0.0098471	0.0816849	Sgk3
ENSMUSG00000045598	298.878	-0.418939	0.162314	-2.58104	0.00985027	0.0816849	Zfp553
ENSMUSG00000021520	376.262	-0.448158	0.17367	-2.58051	0.0098654	0.0817594	Uqcrb
ENSMUSG00000038563	2327.49	-0.324702	0.125882	-2.57942	0.00989674	0.0819681	Efl1
ENSMUSG00000023809	54.1837	0.812754	0.315359	2.57724	0.00995937	0.0824356	Rps6ka2
ENSMUSG00000062232	318.78	0.518829	0.201371	2.57649	0.00998092	0.0825627	Rapgef2
ENSMUSG00000042210	105.266	-0.671441	0.260668	-2.57585	0.00999953	0.082614	Abhd14a
ENSMUSG00000066406	4073.17	0.327354	0.127076	2.57605	0.00999376	0.082614	Akap13
ENSMUSG00000020832	254.079	-0.439153	0.170606	-2.57408	0.0100508	0.0829406	Eral1
ENSMUSG00000040918	218.307	-0.482186	0.187326	-2.57405	0.0100515	0.0829406	Slc19a2
ENSMUSG00000111027	332.832	-0.427428	0.166082	-2.5736	0.0100647	0.0829983	Gm2981
ENSMUSG00000111942	1257.39	-0.372077	0.144591	-2.5733	0.0100733	0.0830173	Gm5182
ENSMUSG00000000776	430.673	-0.415597	0.161592	-2.57189	0.0101146	0.0831337	Polr3d
ENSMUSG00000019214	387.078	-0.399624	0.155378	-2.57195	0.0101128	0.0831337	Chtf18
ENSMUSG00000027509	1245.64	-0.401318	0.156008	-2.57243	0.0100988	0.0831337	Rae1
ENSMUSG00000027804	2894.54	-0.459291	0.178556	-2.57225	0.0101041	0.0831337	Ppid
ENSMUSG00000032294	10432.6	-0.296498	0.11529	-2.57175	0.0101186	0.0831337	Pkm
ENSMUSG00000023156	708.147	-0.393713	0.153111	-2.57142	0.0101282	0.0831405	Rpp14
ENSMUSG00000053338	44.8493	5.15841	2.00624	2.57119	0.0101349	0.0831405	Tarm1
ENSMUSG00000091478	613.418	-0.467927	0.181996	-2.57108	0.0101382	0.0831405	Gm10039
ENSMUSG00000027011	531.066	-0.385166	0.149836	-2.57058	0.0101528	0.0831582	Ube2e3
ENSMUSG00000029111	666.834	-0.361789	0.140731	-2.57078	0.0101469	0.0831582	Nelfa
ENSMUSG00000020089	2656.99	-0.365729	0.142329	-2.56961	0.0101814	0.0832073	Ppa1
ENSMUSG00000021738	665.298	0.338486	0.13173	2.56955	0.0101832	0.0832073	Atxn7
ENSMUSG00000024145	130.787	-0.561587	0.218557	-2.56952	0.0101838	0.0832073	Pigf
ENSMUSG00000112909	72.337	-0.809118	0.314888	-2.56954	0.0101834	0.0832073	Gm10120
ENSMUSG00000100863	929.322	-0.440068	0.171354	-2.56818	0.0102233	0.0834789	Gm12669
ENSMUSG00000104378	48.3829	0.899569	0.350307	2.56795	0.0102303	0.0834847	Gm37510
ENSMUSG00000043004	357.05	0.395765	0.154131	2.56772	0.0102371	0.0834892	Gng2
ENSMUSG00000038482	3475.53	-0.380612	0.148316	-2.56622	0.0102813	0.083798	Tfdp1
ENSMUSG00000016257	1355.36	-0.391589	0.152659	-2.56511	0.0103142	0.083996	Prelid3b
ENSMUSG00000033487	1601.8	0.385312	0.15022	2.56498	0.0103182	0.083996	Fndc3a
ENSMUSG00000097290	103.045	0.611935	0.238647	2.56418	0.0103419	0.0841381	1300002E11Rik
ENSMUSG00000033871	164.166	-0.531725	0.207489	-2.56266	0.0103873	0.0844554	Ppargc1b
ENSMUSG00000037965	2151.98	0.275821	0.107652	2.56216	0.0104024	0.0845266	Zc3h7a
ENSMUSG00000032939	1665.13	-0.317369	0.123901	-2.56148	0.0104227	0.0846402	Nup93
ENSMUSG00000020988	503.965	-0.522077	0.203855	-2.56102	0.0104366	0.0846471	L2hgdh
ENSMUSG00000030231	319.794	0.393734	0.153753	2.56082	0.0104427	0.0846471	Plekha5
ENSMUSG00000042854	134.012	-0.54244	0.211822	-2.56082	0.0104424	0.0846471	Trp53rkb
ENSMUSG00000050075	517.966	0.401302	0.156732	2.56044	0.0104539	0.0846868	Gpr171
ENSMUSG00000025646	534.497	-0.367227	0.143437	-2.5602	0.0104612	0.084694	Atrip
ENSMUSG00000029415	2203.35	-0.369433	0.144318	-2.55986	0.0104715	0.0847259	Sdad1
ENSMUSG00000027900	360.196	0.400725	0.156574	2.55934	0.0104872	0.0848015	Dram2
ENSMUSG00000052812	2290.74	0.301129	0.117789	2.5565	0.010573	0.0854435	Atad2b
ENSMUSG00000033671	3248.18	0.281074	0.110013	2.55491	0.0106215	0.0857834	Cep350
ENSMUSG00000022559	257.111	-0.425669	0.16667	-2.55396	0.0106504	0.0858608	Fbxl6
ENSMUSG00000030844	54.0048	1.02119	0.399792	2.5543	0.01064	0.0858608	Rgs10
ENSMUSG00000040811	123.266	0.621116	0.243177	2.55417	0.0106441	0.0858608	Eml2
ENSMUSG00000021880	185.625	0.500163	0.195874	2.55349	0.0106649	0.0858886	Rnase6
ENSMUSG00000024556	1549.04	-0.423919	0.166033	-2.55322	0.0106732	0.0858886	Me2
ENSMUSG00000084760	24.8075	1.36897	0.536138	2.55339	0.0106681	0.0858886	Gm15472
ENSMUSG00000025439	1353.92	-0.422293	0.165428	-2.55272	0.0106884	0.085959	Clns1a
ENSMUSG00000032078	1217.32	-0.352678	0.138213	-2.5517	0.01072	0.0861091	Zpr1
ENSMUSG00000045216	258.227	-0.459696	0.180145	-2.55182	0.0107163	0.0861091	Hs6st1
ENSMUSG00000003435	1915.06	-0.305965	0.119936	-2.55108	0.0107391	0.0862105	Supt5
ENSMUSG00000024621	65.6365	3.48161	1.36562	2.54947	0.0107885	0.0863591	Csf1r
ENSMUSG00000031818	1767.13	-0.332815	0.130556	-2.54922	0.0107965	0.0863591	Cox4i1
ENSMUSG00000031939	6186.92	-0.409058	0.160442	-2.54957	0.0107857	0.0863591	Taf1d
ENSMUSG00000033272	999.562	-0.348028	0.136517	-2.54934	0.0107926	0.0863591	Slc35a4
ENSMUSG00000045294	1578.72	-0.370431	0.145307	-2.5493	0.0107941	0.0863591	Insig1
ENSMUSG00000054161	62.0695	-0.818312	0.320876	-2.55024	0.0107648	0.0863591	Fam83e
ENSMUSG00000003528	497.447	-0.404342	0.158658	-2.54851	0.0108185	0.0864831	Slc25a1
ENSMUSG00000048486	162.636	-0.520867	0.204501	-2.54701	0.010865	0.0866988	Fitm2
ENSMUSG00000052798	1863.66	-0.379327	0.148928	-2.54704	0.010864	0.0866988	Nup107
ENSMUSG00000087175	54.4666	0.941531	0.369605	2.5474	0.010853	0.0866988	Gm15133
ENSMUSG00000051853	996.276	-0.33237	0.130534	-2.54624	0.0108891	0.0868391	Arf3
ENSMUSG00000079575	245.618	0.448228	0.176154	2.54453	0.0109426	0.0871608	Rbpj-ps3
ENSMUSG00000112824	160.187	0.874984	0.343861	2.54459	0.0109406	0.0871608	Gm47917
ENSMUSG00000030512	997.887	-0.371739	0.146119	-2.54408	0.0109565	0.08722	Snrpa1
ENSMUSG00000071510	23.8438	1.48358	0.583215	2.54379	0.0109657	0.0872407	Olfr172
ENSMUSG00000019891	213.717	-0.457367	0.179931	-2.5419	0.011025	0.0876606	Dcbld1
ENSMUSG00000058006	11618.7	-0.330192	0.129953	-2.54085	0.0110583	0.087873	Mdn1
ENSMUSG00000052833	2450.42	-0.33247	0.130881	-2.54025	0.0110772	0.0879702	Sae1
ENSMUSG00000025580	2048.08	-0.386691	0.152244	-2.53994	0.0110873	0.087998	Eif4a3
ENSMUSG00000029050	253.478	0.565037	0.222504	2.53945	0.0111028	0.0880682	Ski
ENSMUSG00000105962	34.751	1.05401	0.415303	2.53792	0.0111512	0.0883999	Gm42432
ENSMUSG00000076618	298.783	0.523775	0.206443	2.53714	0.0111761	0.0885443	Ighj4
ENSMUSG00000029701	1704.42	-0.316823	0.124917	-2.53627	0.011204	0.0887128	Rbm28
ENSMUSG00000030447	986.005	0.335212	0.13222	2.53526	0.0112364	0.0888108	Cyfip1
ENSMUSG00000031949	175.789	-0.485694	0.191571	-2.53532	0.0112344	0.0888108	Adat1
ENSMUSG00000036257	1264.72	0.398855	0.157312	2.53544	0.0112308	0.0888108	Pnpla8
ENSMUSG00000045551	85.8998	5.3578	2.1138	2.53468	0.0112549	0.0889047	Fpr1
ENSMUSG00000002996	295.055	0.452921	0.178721	2.53424	0.0112692	0.0889648	Hbp1
ENSMUSG00000029600	42.4385	-0.88471	0.349163	-2.53381	0.0112831	0.0890216	Rita1
ENSMUSG00000038671	588.038	-0.379446	0.149804	-2.53294	0.0113109	0.0891878	Arfrp1
ENSMUSG00000100658	102.75	0.757049	0.298939	2.53245	0.0113268	0.0892606	F730311O21Rik
ENSMUSG00000105879	286.736	-0.594637	0.234828	-2.53222	0.0113342	0.0892657	Gm6204
ENSMUSG00000040713	207.468	0.566722	0.223838	2.53184	0.0113466	0.0892703	Creg1
ENSMUSG00000041623	303.754	-0.433191	0.171115	-2.53158	0.0113549	0.0892703	D11Wsu47e
ENSMUSG00000055612	2285.13	-0.384278	0.151786	-2.53171	0.0113509	0.0892703	Cdca7
ENSMUSG00000030471	644.267	-0.356007	0.14069	-2.53043	0.0113922	0.0895112	Zdhhc13
ENSMUSG00000025858	513.013	-0.392329	0.155075	-2.52993	0.0114084	0.0895858	Get4
ENSMUSG00000028478	1288.92	-0.3482	0.137671	-2.52922	0.0114316	0.0896089	Clta
ENSMUSG00000079562	1026.2	-0.319166	0.126174	-2.52958	0.01142	0.0896089	Maea
ENSMUSG00000091952	196.904	-0.478941	0.189359	-2.52928	0.0114298	0.0896089	Gm17709
ENSMUSG00000026770	392.839	0.597344	0.236206	2.52891	0.0114416	0.0896351	Il2ra
ENSMUSG00000021236	618.546	-0.333517	0.131909	-2.52839	0.0114586	0.0897007	Entpd5
ENSMUSG00000022385	818.686	-0.367181	0.145232	-2.52824	0.0114635	0.0897007	Gtse1
ENSMUSG00000002372	1220.76	-0.31708	0.125442	-2.52771	0.0114809	0.089784	Ranbp3
ENSMUSG00000019066	24.0455	1.20617	0.477319	2.52697	0.0115052	0.0899213	Rab3d
ENSMUSG00000052456	767.517	-0.426638	0.168866	-2.5265	0.0115206	0.0899544	Asna1
ENSMUSG00000090881	33.5601	1.27405	0.504288	2.52643	0.0115229	0.0899544	Gm6904
ENSMUSG00000024537	559.43	-0.498561	0.197454	-2.52494	0.0115717	0.090007	Psmg2
ENSMUSG00000028902	1979.56	-0.321064	0.127157	-2.52495	0.0115716	0.090007	Sf3a3
ENSMUSG00000031609	141.27	-0.531839	0.210668	-2.52453	0.0115852	0.090007	Sap30
ENSMUSG00000034354	2611.2	-0.274485	0.108668	-2.52591	0.01154	0.090007	Mtmr3
ENSMUSG00000034903	482.675	0.397311	0.15732	2.5255	0.0115534	0.090007	Cobll1
ENSMUSG00000040249	108.615	3.84908	1.52469	2.5245	0.0115863	0.090007	Lrp1
ENSMUSG00000061360	937.941	-0.407969	0.161548	-2.52537	0.0115577	0.090007	Phf5a
ENSMUSG00000089917	168.271	0.516787	0.204686	2.52477	0.0115773	0.090007	Uckl1
ENSMUSG00000096403	567.726	-0.469409	0.185951	-2.52437	0.0115905	0.090007	Gm9825
ENSMUSG00000049792	414.05	-0.415846	0.164757	-2.524	0.0116028	0.0900505	Bag5
ENSMUSG00000061482	2857.41	-0.454257	0.180022	-2.52335	0.0116244	0.0901653	Hist1h4d
ENSMUSG00000028161	1984.4	0.294888	0.116885	2.52289	0.0116394	0.0902288	Ppp3ca
ENSMUSG00000030204	1438.62	-0.340187	0.134851	-2.52269	0.0116463	0.0902297	Ddx47
ENSMUSG00000084013	444.828	0.447857	0.17756	2.52229	0.0116595	0.0902795	Gm14270
ENSMUSG00000081752	1345.95	-0.444744	0.176484	-2.52002	0.0117348	0.0908097	Sms-ps
ENSMUSG00000020585	826.502	0.341181	0.13542	2.51943	0.0117546	0.0909106	Laptm4a
ENSMUSG00000024844	923.192	-0.351457	0.139595	-2.51769	0.0118127	0.0913069	Banf1
ENSMUSG00000024338	1054.14	-0.42144	0.167414	-2.51736	0.0118239	0.0913401	Psmb8
ENSMUSG00000060675	183.02	0.556358	0.221056	2.51682	0.0118421	0.0914276	Pla2g16
ENSMUSG00000040128	308.749	0.421584	0.167561	2.51601	0.0118692	0.091531	Pnrc1
ENSMUSG00000069300	1265.77	-1.06741	0.424212	-2.5162	0.0118626	0.091531	Hist1h2bj
ENSMUSG00000046671	409.156	-0.371645	0.147786	-2.51475	0.0119116	0.0918048	Mtfr1l
ENSMUSG00000036606	347.633	-0.391314	0.155719	-2.51296	0.0119723	0.0922196	Plxnb2
ENSMUSG00000000194	499.969	0.395111	0.157243	2.51273	0.01198	0.0922251	Gpr107
ENSMUSG00000038900	586.213	-0.401274	0.159727	-2.51225	0.0119965	0.0922986	Rpl12
ENSMUSG00000024966	3735.32	-0.391604	0.155899	-2.51191	0.012008	0.092312	Stip1
ENSMUSG00000030122	69.601	0.726969	0.289423	2.51179	0.0120121	0.092312	Ptms
ENSMUSG00000033792	333.377	0.435324	0.173351	2.51122	0.0120313	0.0924066	Atp7a
ENSMUSG00000021175	426.283	-0.417259	0.166213	-2.51038	0.01206	0.092569	Cdca7l
ENSMUSG00000095612	113.378	0.645429	0.257123	2.5102	0.0120664	0.092569	Ighv5-4
ENSMUSG00000000555	39.4669	3.13625	1.24982	2.50936	0.012095	0.0925743	Itga5
ENSMUSG00000029246	2709.05	-0.437906	0.174607	-2.50795	0.0121435	0.0925743	Ppat
ENSMUSG00000029610	224.792	-0.512501	0.204347	-2.50799	0.0121419	0.0925743	Aimp2
ENSMUSG00000036879	551.481	0.377623	0.150508	2.50898	0.012108	0.0925743	Phkb
ENSMUSG00000052565	3762.25	-0.475887	0.189727	-2.50828	0.0121322	0.0925743	Hist1h1d
ENSMUSG00000053469	33.5623	1.13742	0.453444	2.5084	0.0121279	0.0925743	Tg
ENSMUSG00000054312	311.334	-0.463362	0.18473	-2.50832	0.0121307	0.0925743	Mrps21
ENSMUSG00000064037	723.625	-0.364693	0.145387	-2.50843	0.0121268	0.0925743	Gpn1
ENSMUSG00000081692	52.5891	0.831579	0.331534	2.50827	0.0121323	0.0925743	Gm15971
ENSMUSG00000104571	268.002	0.626897	0.249876	2.50883	0.012113	0.0925743	Gm43010
ENSMUSG00000106918	170.914	0.488391	0.194591	2.50984	0.0120786	0.0925743	Mrpl33
ENSMUSG00000021418	255.934	-0.530479	0.211567	-2.50738	0.0121629	0.0926455	Rpp40
ENSMUSG00000025220	2369.04	0.265546	0.10591	2.50727	0.0121668	0.0926455	Mgea5
ENSMUSG00000090069	130.323	-0.624573	0.24914	-2.50692	0.0121788	0.0926844	E430024P14Rik
ENSMUSG00000006906	192.583	0.490866	0.195821	2.50671	0.0121862	0.0926876	Stambp
ENSMUSG00000030060	37.8843	0.978098	0.390266	2.50624	0.0122024	0.0927045	Hmces
ENSMUSG00000059119	2117.07	-0.326432	0.130242	-2.50634	0.0121987	0.0927045	Nap1l4
ENSMUSG00000037152	170.454	-0.565544	0.225823	-2.50437	0.012267	0.0931426	Ndufc1
ENSMUSG00000031066	206.396	0.45938	0.183485	2.50364	0.0122923	0.0932817	Usp11
ENSMUSG00000030930	132.806	0.55717	0.222596	2.50305	0.0123127	0.0933299	Chst15
ENSMUSG00000047710	1304.72	-0.408805	0.163317	-2.50313	0.0123099	0.0933299	Champ1
ENSMUSG00000030643	151.723	-0.520454	0.207974	-2.5025	0.0123321	0.0934238	Rab30
ENSMUSG00000029919	397.157	0.566214	0.22629	2.50216	0.0123437	0.0934581	Hpgds
ENSMUSG00000048371	625.777	-0.359743	0.143832	-2.50113	0.0123797	0.0936781	Pdp2
ENSMUSG00000020114	3209.38	-0.311322	0.124622	-2.49814	0.0124847	0.0943842	Cand1
ENSMUSG00000025232	378.709	0.409808	0.16405	2.49807	0.0124873	0.0943842	Hexa
ENSMUSG00000030750	801.284	-0.380682	0.152403	-2.49787	0.0124943	0.0943842	Nsmce1
ENSMUSG00000024516	2186.41	0.269466	0.107923	2.49684	0.0125307	0.0945951	Sec11c
ENSMUSG00000028874	53.629	1.06843	0.427942	2.49667	0.0125364	0.0945951	Fgr
ENSMUSG00000000957	60.722	3.68141	1.47523	2.49548	0.0125785	0.0946445	Mmp14
ENSMUSG00000014226	3732.79	-0.435635	0.174561	-2.4956	0.0125743	0.0946445	Cacybp
ENSMUSG00000027998	1047.64	-0.355555	0.14245	-2.49599	0.0125605	0.0946445	Plrg1
ENSMUSG00000029625	690.86	-0.358583	0.143665	-2.49596	0.0125616	0.0946445	Cpsf4
ENSMUSG00000030579	24.883	3.31966	1.33009	2.49581	0.012567	0.0946445	Tyrobp
ENSMUSG00000034591	86.623	0.702335	0.281506	2.49492	0.0125985	0.0946875	Slc41a2
ENSMUSG00000041638	2802.47	-0.305751	0.122542	-2.49507	0.0125934	0.0946875	Gcn1l1
ENSMUSG00000052192	914.777	-0.417001	0.167316	-2.4923	0.0126919	0.0953363	Gm5963
ENSMUSG00000041360	2690.12	-0.355271	0.142565	-2.492	0.0127027	0.0953634	Pum3
ENSMUSG00000018040	652.828	-0.370255	0.148629	-2.49114	0.0127334	0.0955401	Rrp7a
ENSMUSG00000037548	2964.41	-0.298626	0.119947	-2.48965	0.0127869	0.0958874	H2-DMb2
ENSMUSG00000008226	82.5945	0.675995	0.271632	2.48864	0.0128233	0.0961066	Scrn3
ENSMUSG00000112023	137.992	2.87294	1.15481	2.4878	0.0128537	0.0962801	Lilr4b
ENSMUSG00000005718	159.672	-0.529005	0.212703	-2.48706	0.0128805	0.0964262	Tfap4
ENSMUSG00000043439	119.228	-0.687434	0.276447	-2.48668	0.0128942	0.0964746	Epop
ENSMUSG00000029310	415.231	-0.381865	0.1536	-2.48609	0.0129154	0.0965792	Nudt9
ENSMUSG00000028251	87.5884	0.633508	0.255068	2.48368	0.0130033	0.097127	Tstd3
ENSMUSG00000061518	271.072	-0.515833	0.207681	-2.48377	0.0129998	0.097127	Cox5b
ENSMUSG00000036109	1247.7	-0.380571	0.153243	-2.48345	0.0130117	0.0971355	Mbnl3
ENSMUSG00000020962	1088.39	0.286382	0.115348	2.48277	0.0130366	0.0972126	Gtf2a1
ENSMUSG00000031821	307.64	-0.410489	0.165323	-2.48295	0.0130301	0.0972126	Gins2
ENSMUSG00000020387	3195.14	-0.29189	0.117605	-2.48195	0.0130665	0.0973265	Jade2
ENSMUSG00000039826	522.039	-0.338173	0.136248	-2.48205	0.0130631	0.0973265	Trub2
ENSMUSG00000059552	1042.35	-0.374983	0.151132	-2.48117	0.0130953	0.0974725	Trp53
ENSMUSG00000074797	419.511	-0.39005	0.157214	-2.48102	0.0131007	0.0974725	Itpa
ENSMUSG00000030880	847.914	-0.320073	0.129025	-2.48071	0.0131121	0.0975026	Polr3e
ENSMUSG00000025534	940.677	-0.31963	0.128881	-2.48004	0.0131369	0.0975528	Gusb
ENSMUSG00000026820	122.145	-0.574037	0.23154	-2.47921	0.0131673	0.0975528	Ptges2
ENSMUSG00000027367	2348.93	-0.337755	0.136239	-2.47914	0.0131701	0.0975528	Stard7
ENSMUSG00000030057	9424.93	-0.372394	0.150196	-2.47938	0.0131609	0.0975528	Cnbp
ENSMUSG00000037926	2513.37	0.308587	0.124453	2.47954	0.0131553	0.0975528	Ssh2
ENSMUSG00000040620	1853.18	-0.390619	0.157512	-2.47992	0.0131411	0.0975528	Dhx33
ENSMUSG00000048707	214.878	-0.465785	0.187838	-2.47971	0.0131488	0.0975528	Tprn
ENSMUSG00000045671	84.4014	0.649751	0.262241	2.47768	0.0132239	0.0978757	Spred2
ENSMUSG00000102503	91.1541	0.755801	0.305059	2.47756	0.0132284	0.0978757	Gm37370
ENSMUSG00000039633	133.582	-0.536971	0.216811	-2.47668	0.0132612	0.0980637	Lonrf1
ENSMUSG00000001016	2017.99	-0.339951	0.137274	-2.47644	0.0132698	0.0980729	Ilf2
ENSMUSG00000037149	4093.78	-0.364996	0.147403	-2.47619	0.0132794	0.0980893	Ddx1
ENSMUSG00000037071	5972.04	-0.297455	0.120147	-2.47576	0.0132951	0.0980967	Scd1
ENSMUSG00000107017	89.1361	0.635884	0.256829	2.47591	0.0132898	0.0980967	Gm43196
ENSMUSG00000004568	591.677	0.372129	0.150381	2.47457	0.0133396	0.0982616	Arhgef18
ENSMUSG00000039361	3370.29	0.271091	0.109535	2.47494	0.013326	0.0982616	Picalm
ENSMUSG00000059149	805.269	0.431718	0.174449	2.47475	0.0133328	0.0982616	Mfsd4a
ENSMUSG00000031691	1029.3	-0.309131	0.124934	-2.47435	0.0133477	0.0982671	Tnpo2
ENSMUSG00000032369	534.288	0.370841	0.149892	2.47406	0.0133588	0.0982943	Plscr1
ENSMUSG00000056904	24.4613	-1.22689	0.495952	-2.4738	0.0133684	0.0983103	Gm5620
ENSMUSG00000028134	1065.19	0.33247	0.134407	2.47359	0.0133762	0.0983133	Ptbp2
ENSMUSG00000042195	190.924	-0.501221	0.202659	-2.47322	0.01339	0.0983209	Slc35f2
ENSMUSG00000104103	55.4347	0.781961	0.316177	2.47317	0.013392	0.0983209	Gm9517
ENSMUSG00000009376	75.9702	3.9191	1.58504	2.47256	0.0134149	0.098327	Met
ENSMUSG00000027342	3860.05	-0.339446	0.137278	-2.4727	0.0134098	0.098327	Pcna
ENSMUSG00000092524	34.7987	1.03485	0.418478	2.47289	0.0134024	0.098327	Olfr756-ps1
ENSMUSG00000018509	41.188	-0.884214	0.357757	-2.47155	0.0134528	0.0985506	Cenpv
ENSMUSG00000034681	1970.18	-0.369288	0.149434	-2.47125	0.0134643	0.0985803	Rnps1
ENSMUSG00000064215	509.836	-0.415725	0.168282	-2.47041	0.0134957	0.0987557	Ifi27
ENSMUSG00000031391	35.0239	0.962316	0.389676	2.46953	0.0135291	0.0989462	L1cam
ENSMUSG00000024789	1946.11	0.411775	0.166774	2.46905	0.0135471	0.0990231	Jak2
ENSMUSG00000023353	349.954	-0.377691	0.15305	-2.46776	0.0135962	0.0993273	Agap3
ENSMUSG00000072294	81.0027	0.671195	0.272139	2.46637	0.0136492	0.0996601	Klf12
ENSMUSG00000007613	703.372	0.315084	0.127786	2.46571	0.013674	0.0997866	Tgfbr1
ENSMUSG00000061186	62.9435	0.737059	0.299143	2.4639	0.0137436	0.100239	Sfmbt2
ENSMUSG00000040945	5099.81	-0.301812	0.122518	-2.46341	0.0137624	0.100321	Rcc2
ENSMUSG00000032333	297.687	0.597094	0.242673	2.46049	0.0138748	0.10103	Stoml1
ENSMUSG00000042228	1366.21	0.290913	0.118229	2.46058	0.0138714	0.10103	Lyn
ENSMUSG00000020978	1908.77	-0.317288	0.128968	-2.4602	0.0138859	0.101056	Klhdc2
ENSMUSG00000051278	1086.18	0.316408	0.12865	2.45946	0.0139147	0.101155	Zgrf1
ENSMUSG00000059409	1053.05	-0.352929	0.143494	-2.45954	0.0139114	0.101155	Ppp2r5d
ENSMUSG00000048031	1260.74	0.370926	0.150936	2.45751	0.0139904	0.10165	Fcrl5
ENSMUSG00000027170	2540.44	-0.36263	0.147584	-2.4571	0.0140064	0.101671	Eif3m
ENSMUSG00000031155	1015.63	-0.294845	0.12	-2.45704	0.0140085	0.101671	Pim2
ENSMUSG00000037364	3500.47	-0.292078	0.118911	-2.45627	0.0140388	0.101835	Srrt
ENSMUSG00000034959	403.525	0.404161	0.164577	2.45576	0.0140586	0.101923	Rubcnl
ENSMUSG00000114579	133.527	-0.578646	0.235772	-2.45426	0.0141176	0.102295	Gm4130
ENSMUSG00000027673	537.854	-0.362156	0.147576	-2.45403	0.0141264	0.102303	Ndufb5
ENSMUSG00000020526	158.016	-0.520996	0.21237	-2.45324	0.0141576	0.102362	Znhit3
ENSMUSG00000034327	511.645	0.359893	0.146691	2.45341	0.014151	0.102362	Kctd9
ENSMUSG00000057497	1144.12	-0.433786	0.176794	-2.45363	0.0141422	0.102362	Fam136a
ENSMUSG00000002129	2333.31	-0.292787	0.119405	-2.45205	0.0142046	0.102561	Sf3a1
ENSMUSG00000023030	264.852	-0.40391	0.164712	-2.45222	0.0141977	0.102561	Slc11a2
ENSMUSG00000031258	76.8976	-0.658614	0.268608	-2.45196	0.0142082	0.102561	Xkrx
ENSMUSG00000021814	1287.61	0.314381	0.128259	2.45113	0.0142407	0.102737	Anxa7
ENSMUSG00000079658	949.399	-0.357329	0.145792	-2.45095	0.014248	0.102737	Eloc
ENSMUSG00000026342	50.1191	0.807736	0.329587	2.45075	0.0142559	0.102738	Slc35f5
ENSMUSG00000038260	35.9441	0.97989	0.399899	2.45035	0.0142719	0.102763	Trpm4
ENSMUSG00000059810	40.3629	1.00307	0.409372	2.45027	0.0142748	0.102763	Rgs3
ENSMUSG00000058454	247.495	-0.459969	0.18775	-2.4499	0.0142895	0.102813	Dhcr7
ENSMUSG00000014496	1681.77	-0.30328	0.123877	-2.44825	0.0143553	0.103231	Ankrd28
ENSMUSG00000050737	73.5185	5.1103	2.08759	2.44795	0.0143673	0.103261	Ptges
ENSMUSG00000094787	38.5298	0.978033	0.399598	2.44754	0.0143833	0.103321	Ighv1-54
ENSMUSG00000022799	80.2197	1.06842	0.437113	2.44426	0.0145151	0.104211	Arhgap31
ENSMUSG00000007564	2317.17	-0.337205	0.137977	-2.44392	0.0145285	0.104252	Ppp2r1a
ENSMUSG00000039656	470.465	-0.395332	0.16191	-2.44169	0.0146189	0.104751	Rxrb
ENSMUSG00000045136	82.1859	0.791798	0.324292	2.44162	0.0146217	0.104751	Tubb2b
ENSMUSG00000075254	1818.6	0.294896	0.120772	2.44175	0.0146162	0.104751	Heg1
ENSMUSG00000022305	20.3118	1.36283	0.558291	2.44107	0.0146439	0.104773	Lrp12
ENSMUSG00000023055	54.9959	0.955095	0.391279	2.44096	0.0146483	0.104773	Calcoco1
ENSMUSG00000032011	170.659	-0.753878	0.308812	-2.44122	0.0146377	0.104773	Thy1
ENSMUSG00000103506	33.2409	0.996466	0.408268	2.44071	0.0146583	0.104788	Gm38376
ENSMUSG00000084106	5666.33	-0.389876	0.159779	-2.4401	0.0146833	0.10491	Gm6136
ENSMUSG00000063171	36.1954	-1.11241	0.456034	-2.4393	0.0147156	0.105084	Rps4l
ENSMUSG00000006998	4939.71	-0.274203	0.112451	-2.43843	0.0147513	0.105179	Psmd2
ENSMUSG00000031311	5512.22	-0.305552	0.125309	-2.4384	0.0147526	0.105179	Nono
ENSMUSG00000056822	19.0055	1.31309	0.538476	2.43852	0.0147474	0.105179	Olfr166
ENSMUSG00000073725	919.745	0.31698	0.130007	2.43817	0.0147618	0.105189	Lmbrd1
ENSMUSG00000020280	1419.04	-0.348231	0.142852	-2.43771	0.0147806	0.105262	Pus10
ENSMUSG00000049577	245.045	-0.448757	0.184103	-2.43753	0.0147879	0.105262	Zfpm1
ENSMUSG00000018433	2264.99	-0.398639	0.163556	-2.43732	0.0147966	0.105268	Nol11
ENSMUSG00000040093	86.0946	0.682179	0.279951	2.43678	0.0148187	0.105369	Bmf
ENSMUSG00000079470	963.534	-0.311123	0.127688	-2.43658	0.014827	0.105371	Utp14b
ENSMUSG00000059714	88.4633	0.630357	0.258853	2.4352	0.0148838	0.105718	Flot1
ENSMUSG00000028998	227.869	-0.514568	0.211378	-2.43435	0.0149185	0.105765	Tomm7
ENSMUSG00000037410	52.1247	1.10298	0.453083	2.43438	0.0149173	0.105765	Tbc1d2b
ENSMUSG00000039148	1197.51	-0.318041	0.130652	-2.43426	0.0149221	0.105765	Sart1
ENSMUSG00000063015	1596.75	0.284676	0.116923	2.43473	0.0149027	0.105765	Ccni
ENSMUSG00000023186	399.731	0.376079	0.154543	2.4335	0.0149538	0.105805	Vwa5a
ENSMUSG00000069135	1339.69	-0.318374	0.130814	-2.4338	0.0149414	0.105805	Fgfr1op
ENSMUSG00000076522	106.138	0.690958	0.283987	2.43306	0.0149717	0.105805	Igkv16-104
ENSMUSG00000085732	179.69	0.522557	0.214768	2.43313	0.014969	0.105805	Gm4279
ENSMUSG00000101279	146.674	0.695142	0.285705	2.43308	0.0149711	0.105805	Gm18342
ENSMUSG00000109243	24.1477	1.22121	0.501942	2.43297	0.0149754	0.105805	Gm45867
ENSMUSG00000027752	1068.74	-0.296261	0.121783	-2.43271	0.0149864	0.105827	Exosc8
ENSMUSG00000034987	275.77	-0.420251	0.172786	-2.4322	0.0150073	0.105918	Hrh2
ENSMUSG00000053553	232.526	-0.555952	0.228613	-2.43184	0.0150223	0.105967	3110082I17Rik
ENSMUSG00000033983	319.449	-0.392948	0.161608	-2.43148	0.0150371	0.106016	Coil
ENSMUSG00000037606	155.823	0.551372	0.226952	2.42947	0.015121	0.106551	Osbpl5
ENSMUSG00000029407	1055.74	0.360338	0.148346	2.42903	0.0151393	0.106571	Uso1
ENSMUSG00000063902	5590.1	-0.359588	0.148038	-2.42902	0.0151398	0.106571	Gm7964
ENSMUSG00000021748	1166.36	-0.340653	0.140274	-2.42849	0.015162	0.106671	Pdhb
ENSMUSG00000040209	37.1105	0.906433	0.373348	2.42785	0.0151887	0.106802	Zfp704
ENSMUSG00000020196	2036.19	-0.2936	0.120963	-2.4272	0.015216	0.106938	Cabin1
ENSMUSG00000087403	76.5704	0.795033	0.32767	2.42633	0.0152526	0.107138	Kantr
ENSMUSG00000024997	1828.03	-0.441188	0.181867	-2.42589	0.0152711	0.107211	Prdx3
ENSMUSG00000034292	164.107	-0.47468	0.195851	-2.42368	0.0153641	0.107694	Traf3ip1
ENSMUSG00000054843	231.749	0.43764	0.180551	2.42391	0.0153542	0.107694	Atrnl1
ENSMUSG00000066150	1014.27	-0.284656	0.117439	-2.42386	0.0153566	0.107694	Slc31a1
ENSMUSG00000032846	127.762	0.613138	0.253002	2.42345	0.0153737	0.107705	Zswim6
ENSMUSG00000031562	324.748	-0.508526	0.209863	-2.42313	0.0153875	0.107745	Dctd
ENSMUSG00000018974	1178.94	-0.328169	0.135557	-2.4209	0.0154821	0.108351	Sart3
ENSMUSG00000037296	250.768	-0.420111	0.173554	-2.42063	0.0154937	0.108375	Lsm1
ENSMUSG00000025050	639.956	-0.408659	0.168926	-2.41917	0.0155561	0.108754	Pcgf6
ENSMUSG00000029447	9795.99	-0.405597	0.16768	-2.41888	0.0155684	0.108783	Cct6a
ENSMUSG00000044595	33.265	-0.950829	0.393247	-2.41789	0.0156108	0.109022	Dnd1
ENSMUSG00000039842	1101.6	-0.33693	0.139367	-2.41757	0.0156247	0.109061	Mcph1
ENSMUSG00000063904	1222.16	-0.290418	0.12019	-2.41631	0.0156785	0.10938	Dpp3
ENSMUSG00000021115	1578.88	0.284729	0.117855	2.41593	0.0156951	0.109381	Vrk1
ENSMUSG00000039264	3202.28	0.25434	0.105276	2.41593	0.0156951	0.109381	Gimap3
ENSMUSG00000046434	3963.04	-0.2935	0.1215	-2.41563	0.0157079	0.109413	Hnrnpa1
ENSMUSG00000020538	972.324	-0.358824	0.148559	-2.41537	0.0157193	0.109417	Srebf1
ENSMUSG00000103657	178.727	0.562219	0.23278	2.41524	0.015725	0.109417	Gm37204
ENSMUSG00000029632	661.497	-0.420023	0.173928	-2.41493	0.0157382	0.109452	Ndufa4
ENSMUSG00000055485	26.1255	1.43287	0.593599	2.41387	0.0157843	0.109716	Soga1
ENSMUSG00000085385	669.18	-0.339887	0.140879	-2.41262	0.0158382	0.110033	Snhg17
ENSMUSG00000000884	81.8944	-0.674839	0.279826	-2.41164	0.0158811	0.110274	Gnb1l
ENSMUSG00000058809	5780.51	-0.421205	0.174678	-2.41132	0.015895	0.110312	Hspd1-ps3
ENSMUSG00000059040	347.397	-0.412536	0.171104	-2.41102	0.0159079	0.110344	Eno1b
ENSMUSG00000032280	454.939	0.444639	0.184439	2.41076	0.0159195	0.110367	Tle3
ENSMUSG00000029093	37.566	1.04226	0.432456	2.41009	0.0159484	0.110412	Sorcs2
ENSMUSG00000031467	786.049	-0.439898	0.182527	-2.41004	0.0159508	0.110412	Agpat5
ENSMUSG00000033068	396.063	-0.383748	0.159214	-2.41026	0.0159411	0.110412	Entpd6
ENSMUSG00000022560	169.312	-0.51513	0.213787	-2.40954	0.0159725	0.110505	Slc52a2
ENSMUSG00000022881	799.067	-0.351125	0.145783	-2.40854	0.0160167	0.110677	Rfc4
ENSMUSG00000040624	39.0648	2.69848	1.12036	2.4086	0.016014	0.110677	Plekhg1
ENSMUSG00000057506	250.8	-0.423048	0.175659	-2.40834	0.0160251	0.110677	Bloc1s2
ENSMUSG00000112148	90.4748	2.17929	0.90494	2.40822	0.0160306	0.110677	Lilrb4a
ENSMUSG00000028378	47.3438	1.07978	0.448634	2.40681	0.0160926	0.111047	Ptgr1
ENSMUSG00000042354	4752.58	-0.399485	0.166067	-2.40557	0.0161474	0.111368	Gnl3
ENSMUSG00000039041	458.086	-0.379849	0.157982	-2.40438	0.0161999	0.111672	Adrm1
ENSMUSG00000033732	7524.22	-0.270792	0.11265	-2.40383	0.0162244	0.111783	Sf3b3
ENSMUSG00000103313	56.506	-0.777374	0.32344	-2.40346	0.0162408	0.111838	Gm38357
ENSMUSG00000044072	46.3891	0.949108	0.394996	2.40283	0.0162689	0.111859	Eml6
ENSMUSG00000047044	467.444	-0.415002	0.172714	-2.40282	0.016269	0.111859	D030056L22Rik
ENSMUSG00000056130	329.725	-0.417735	0.173849	-2.40287	0.016267	0.111859	Ticam2
ENSMUSG00000022105	1461.9	0.343591	0.143071	2.40155	0.0163258	0.11218	Rb1
ENSMUSG00000025371	276.808	-0.456859	0.190247	-2.4014	0.0163325	0.11218	Chmp6
ENSMUSG00000022403	4136.47	-0.365791	0.152362	-2.40079	0.0163596	0.112207	St13
ENSMUSG00000032469	610.326	-0.349753	0.145697	-2.40056	0.0163702	0.112207	Dbr1
ENSMUSG00000035042	43.7188	1.13323	0.472024	2.40079	0.0163595	0.112207	Ccl5
ENSMUSG00000069892	894.098	0.519733	0.216493	2.4007	0.0163639	0.112207	9930111J21Rik2
ENSMUSG00000025201	120.267	-0.587828	0.244968	-2.39961	0.0164127	0.1124	Bloc1s2-ps
ENSMUSG00000051212	1288.82	-0.288635	0.120287	-2.39955	0.0164152	0.1124	Gpr183
ENSMUSG00000037287	450.259	0.33812	0.14094	2.39903	0.0164385	0.11248	Tbcel
ENSMUSG00000050856	171.128	-0.662023	0.275968	-2.39891	0.0164438	0.11248	Atp5k
ENSMUSG00000022973	277.202	0.542815	0.226316	2.39848	0.0164633	0.112556	Synj1
ENSMUSG00000002028	2476.34	0.420599	0.17542	2.39767	0.0164998	0.112748	Kmt2a
ENSMUSG00000014551	245.39	-0.407054	0.169799	-2.39727	0.0165179	0.112755	Mrps25
ENSMUSG00000021660	1499.13	-0.3776	0.157505	-2.39739	0.0165123	0.112755	Btf3
ENSMUSG00000031309	751.851	0.375099	0.156522	2.39647	0.0165539	0.112943	Rps6ka3
ENSMUSG00000037315	862.055	-0.428999	0.179028	-2.39626	0.0165632	0.112948	Jade3
ENSMUSG00000110914	29.2394	1.13889	0.475369	2.3958	0.0165841	0.113033	Gm48611
ENSMUSG00000015697	2111.01	-0.264099	0.110319	-2.39396	0.0166674	0.113543	Setdb1
ENSMUSG00000040363	1235.08	0.298684	0.12479	2.39349	0.016689	0.113632	Bcor
ENSMUSG00000044573	930.529	-0.364777	0.152418	-2.39327	0.0166991	0.113643	Acp1
ENSMUSG00000021639	665.124	-0.374199	0.156393	-2.39269	0.0167253	0.113763	Gtf2h2
ENSMUSG00000041231	243.157	0.4231	0.177002	2.39037	0.0168314	0.114368	Ublcp1
ENSMUSG00000113041	59.5188	0.879702	0.368008	2.39044	0.0168282	0.114368	Gm48302
ENSMUSG00000022554	232.82	-0.492326	0.205981	-2.39016	0.016841	0.114375	Hgh1
ENSMUSG00000017615	628.181	-0.322331	0.13492	-2.38906	0.0168915	0.114542	Tnfaip1
ENSMUSG00000021596	39.1046	0.967854	0.405071	2.38934	0.0168786	0.114542	Mctp1
ENSMUSG00000093798	2360.36	-0.417055	0.174566	-2.38909	0.0168902	0.114542	Gm8355
ENSMUSG00000024472	2860.15	-0.286916	0.120116	-2.38866	0.01691	0.114609	Dcp2
ENSMUSG00000027878	4168.18	-0.299375	0.125349	-2.38834	0.0169248	0.114652	Notch2
ENSMUSG00000025283	211.536	0.436921	0.183005	2.38749	0.0169641	0.114684	Sat1
ENSMUSG00000041028	2464.34	0.292622	0.122559	2.3876	0.0169587	0.114684	Ghitm
ENSMUSG00000046101	172.313	-0.479763	0.200934	-2.38766	0.0169559	0.114684	Mcmdc2
ENSMUSG00000090862	325.67	-0.389967	0.163326	-2.38765	0.0169563	0.114684	Rps13
ENSMUSG00000024431	1720.37	0.324922	0.136113	2.38715	0.0169794	0.114729	Nr3c1
ENSMUSG00000002210	277.854	-0.404241	0.16937	-2.38674	0.0169986	0.114752	Smg9
ENSMUSG00000087475	24.663	1.54452	0.647134	2.38671	0.017	0.114752	4933406I18Rik
ENSMUSG00000012405	861.862	-0.385867	0.161692	-2.38643	0.017013	0.114782	Rpl15
ENSMUSG00000020846	2066.42	-0.269209	0.11285	-2.38554	0.0170539	0.114978	Rflnb
ENSMUSG00000057110	3719.37	0.244181	0.102364	2.38543	0.0170593	0.114978	Cntrl
ENSMUSG00000036792	522.37	0.364178	0.152695	2.385	0.0170789	0.115052	Mbd5
ENSMUSG00000007721	295.295	-0.411042	0.172414	-2.38404	0.0171237	0.115097	Ccdc124
ENSMUSG00000010025	528.679	0.340238	0.142727	2.38384	0.0171332	0.115097	Aldh3a2
ENSMUSG00000021116	4094.19	-0.36953	0.15498	-2.38437	0.0171084	0.115097	Eif2s1
ENSMUSG00000026520	361.625	-0.44017	0.184614	-2.38428	0.0171128	0.115097	Pycr2
ENSMUSG00000074102	1347	-0.301245	0.126375	-2.38374	0.0171375	0.115097	Rbm15b
ENSMUSG00000115700	51.2054	-0.788274	0.330628	-2.38417	0.0171175	0.115097	Gm7517
ENSMUSG00000030086	85.962	-0.705189	0.296008	-2.38233	0.0172036	0.115343	Chchd6
ENSMUSG00000050107	543.254	-0.357325	0.149997	-2.38222	0.0172088	0.115343	Haspin
ENSMUSG00000055723	1368.63	-0.366537	0.153857	-2.38232	0.0172038	0.115343	Rras2
ENSMUSG00000080810	61.0717	0.885255	0.371574	2.38244	0.0171982	0.115343	Gm11737
ENSMUSG00000056201	2648	-0.344255	0.144597	-2.38079	0.0172755	0.11573	Cfl1
ENSMUSG00000104369	85.0289	0.845179	0.355026	2.38061	0.017284	0.11573	Gm38082
ENSMUSG00000027999	183.019	-0.591995	0.248715	-2.38022	0.0173025	0.115796	Pla2g12a
ENSMUSG00000002835	1166.22	-0.2771	0.116438	-2.3798	0.0173218	0.115867	Chaf1a
ENSMUSG00000088185	107.424	-0.860266	0.361536	-2.37947	0.0173374	0.115913	Scarna2
ENSMUSG00000057036	6022.96	-0.325063	0.136779	-2.37656	0.0174748	0.116722	Gm7536
ENSMUSG00000111264	213.901	0.485975	0.204489	2.37654	0.0174759	0.116722	E030022I16Rik
ENSMUSG00000066829	177.321	0.461906	0.194504	2.37479	0.0175589	0.117218	Zfp810
ENSMUSG00000032855	629.328	0.407554	0.171688	2.3738	0.0176061	0.117415	Pkd1
ENSMUSG00000040888	297.969	-0.413508	0.174194	-2.37383	0.0176045	0.117415	Gfer
ENSMUSG00000009035	335.174	0.681624	0.287288	2.37261	0.0176627	0.117734	Tmem184b
ENSMUSG00000025731	102.542	-0.603304	0.254438	-2.37113	0.0177339	0.118149	Mettl26
[truncated: 23,876 more rows]

## Sheet: LPS, BAFF & TGFb_results
	baseMean	log2FoldChange	lfcSE	stat	pvalue	padj	geneName
ENSMUSG00000029752	2201.66	3.83001	0.166801	22.9616	1.12859e-116	1.61321e-112	Asns
ENSMUSG00000027313	153.065	4.65862	0.293152	15.8915	7.26195e-57	5.19011e-53	Chac1
ENSMUSG00000031700	309.797	3.4803	0.228622	15.2229	2.49189e-52	1.1873e-48	Gpt2
ENSMUSG00000023951	127.495	5.67469	0.387026	14.6623	1.124e-48	4.01661e-45	Vegfa
ENSMUSG00000028179	237.651	4.08965	0.283659	14.4175	4.01759e-47	1.14855e-43	Cth
ENSMUSG00000040618	1839.65	2.06006	0.145422	14.1661	1.48534e-45	3.53857e-42	Pck2
ENSMUSG00000020142	402.864	2.40042	0.186107	12.8981	4.61428e-38	9.42235e-35	Slc1a4
ENSMUSG00000032715	108.041	3.83315	0.329695	11.6263	3.02783e-31	5.40997e-28	Trib3
ENSMUSG00000028542	56.1122	4.36828	0.431298	10.1282	4.1412e-24	6.57714e-21	Slc6a9
ENSMUSG00000030268	1107.55	1.48419	0.15682	9.46426	2.95659e-21	4.22615e-18	Bcat1
ENSMUSG00000028893	298.413	2.07738	0.222217	9.34841	8.89746e-21	1.15618e-17	Sesn2
ENSMUSG00000020256	93.5812	2.81419	0.32989	8.53069	1.45472e-17	1.73281e-14	Aldh1l2
ENSMUSG00000029623	765.433	-2.33562	0.278487	-8.38684	4.99403e-17	5.49113e-14	Pdap1
ENSMUSG00000023883	928.684	1.45044	0.174854	8.29517	1.0843e-16	1.10707e-13	Phf10
ENSMUSG00000028480	255.494	1.56213	0.192092	8.13223	4.21478e-16	4.0164e-13	Glipr2
ENSMUSG00000031297	532.765	1.49709	0.184383	8.11947	4.6822e-16	4.18296e-13	Slc7a3
ENSMUSG00000037242	2747.63	1.06384	0.131628	8.08214	6.36383e-16	5.35086e-13	Clic4
ENSMUSG00000040010	2350	1.21652	0.154596	7.86907	3.57295e-15	2.83732e-12	Slc7a5
ENSMUSG00000010755	1646.55	1.04146	0.132561	7.85642	3.95266e-15	2.97365e-12	Cars
ENSMUSG00000042406	3521.07	1.18296	0.151401	7.81341	5.56613e-15	3.97812e-12	Atf4
ENSMUSG00000024640	4722.42	1.18162	0.156037	7.57268	3.6561e-14	2.48858e-11	Psat1
ENSMUSG00000024924	45.8404	3.11382	0.433838	7.17737	7.10634e-13	4.61718e-10	Vldlr
ENSMUSG00000031779	2043.06	-1.5864	0.224242	-7.07447	1.50022e-12	9.32355e-10	Ccl22
ENSMUSG00000060131	281.722	1.56751	0.22477	6.97383	3.08426e-12	1.83694e-09	Atp8b4
ENSMUSG00000066677	103.13	-2.05772	0.299536	-6.86971	6.43343e-12	3.67838e-09	Ifi208
ENSMUSG00000025403	4083.07	0.939515	0.143858	6.53083	6.54042e-11	3.59572e-08	Shmt2
ENSMUSG00000029446	486.447	1.18536	0.182121	6.50865	7.58282e-11	4.0144e-08	Psph
ENSMUSG00000028556	101.51	2.21521	0.344038	6.43884	1.20393e-10	6.14605e-08	Dock7
ENSMUSG00000022043	1236.69	0.920413	0.145424	6.32917	2.4649e-10	1.21494e-07	Trim35
ENSMUSG00000005667	2011.77	1.07614	0.170573	6.30899	2.8087e-10	1.31783e-07	Mthfd2
ENSMUSG00000031960	3682	0.808934	0.128274	6.30629	2.85803e-10	1.31783e-07	Aars
ENSMUSG00000073643	620.417	1.33872	0.212734	6.29292	3.11546e-10	1.39164e-07	Wdfy1
ENSMUSG00000025007	1850.29	0.950846	0.15185	6.26176	3.8066e-10	1.64884e-07	Aldh18a1
ENSMUSG00000010095	1406.65	0.839417	0.136869	6.13299	8.62421e-10	3.62572e-07	Slc3a2
ENSMUSG00000025140	82.2548	1.89286	0.31246	6.05793	1.37887e-09	5.63129e-07	Pycr1
ENSMUSG00000027122	758.284	1.06861	0.180896	5.90732	3.47709e-09	1.3806e-06	Arl14ep
ENSMUSG00000024587	4467.33	0.835341	0.144322	5.78803	7.12164e-09	2.75126e-06	Nars
ENSMUSG00000024493	3895.64	0.865193	0.149656	5.7812	7.41677e-09	2.78988e-06	Lars
ENSMUSG00000026548	60.3705	2.18145	0.387981	5.62257	1.88137e-08	6.89546e-06	Slamf9
ENSMUSG00000048065	33.954	2.51257	0.448207	5.60581	2.07278e-08	7.40706e-06	Cyb5r2
ENSMUSG00000033955	184.651	1.22664	0.220323	5.56743	2.58521e-08	8.59373e-06	Tnks1bp1
ENSMUSG00000041313	2306.6	0.786939	0.141282	5.56999	2.54747e-08	8.59373e-06	Slc7a1
ENSMUSG00000108053	110.17	1.46677	0.263442	5.56771	2.58106e-08	8.59373e-06	Gm43890
ENSMUSG00000021176	166.921	1.2911	0.235886	5.4734	4.4147e-08	1.43417e-05	Efcab11
ENSMUSG00000026770	87.6658	1.58026	0.290192	5.44557	5.1639e-08	1.64028e-05	Il2ra
ENSMUSG00000003849	94.9726	1.68098	0.309436	5.4324	5.56024e-08	1.72778e-05	Nqo1
ENSMUSG00000031431	135.437	1.37961	0.255272	5.40447	6.49994e-08	1.93563e-05	Tsc22d3
ENSMUSG00000039982	785.01	0.809996	0.149847	5.40548	6.46353e-08	1.93563e-05	Dtx4
ENSMUSG00000028811	1867.25	0.755645	0.141262	5.34926	8.83168e-08	2.57633e-05	Yars
ENSMUSG00000030084	206.57	1.93002	0.362237	5.32806	9.92683e-08	2.83788e-05	Plxna1
ENSMUSG00000039512	374.553	0.956319	0.180232	5.30604	1.12034e-07	3.14003e-05	Uhrf1bp1
ENSMUSG00000025746	100.503	2.21056	0.419518	5.26929	1.36954e-07	3.76466e-05	Il6
ENSMUSG00000060044	39.8571	2.15172	0.410804	5.23783	1.62473e-07	4.38188e-05	Tmem26
ENSMUSG00000038170	1459.73	0.747274	0.144651	5.16605	2.39093e-07	6.32887e-05	Pde4dip
ENSMUSG00000026131	438.064	1.66886	0.324164	5.1482	2.63e-07	6.74933e-05	Dst
ENSMUSG00000117465	211.6	1.3755	0.267233	5.14719	2.6442e-07	6.74933e-05	AC102496.1
ENSMUSG00000031490	330.909	1.44626	0.281446	5.13867	2.76687e-07	6.81891e-05	Eif4ebp1
ENSMUSG00000043289	46.7587	1.96205	0.381751	5.13962	2.75293e-07	6.81891e-05	Mei4
ENSMUSG00000038910	1536.22	0.747927	0.145971	5.12381	2.99425e-07	7.25421e-05	Plcl2
ENSMUSG00000034271	50.2617	2.11392	0.415784	5.08419	3.692e-07	8.79558e-05	Jdp2
ENSMUSG00000029777	5084.55	0.932953	0.183948	5.07183	3.94012e-07	9.23279e-05	Gars
ENSMUSG00000022372	332.056	1.03279	0.20393	5.06443	4.09625e-07	9.44385e-05	Sla
ENSMUSG00000027253	54.8734	2.01166	0.398867	5.04343	4.57261e-07	0.000103747	Lrp4
ENSMUSG00000043017	229.68	1.27201	0.253082	5.0261	5.00542e-07	0.000111793	Ptgir
ENSMUSG00000029060	145.157	1.18858	0.23698	5.01553	5.28882e-07	0.000116305	Mib2
ENSMUSG00000037851	3117.65	0.624903	0.129147	4.83869	1.30697e-06	0.000283058	Iars
ENSMUSG00000031202	56.912	1.58947	0.331455	4.79543	1.62329e-06	0.000346319	Rab39b
ENSMUSG00000034266	1176.58	-0.886163	0.185611	-4.7743	1.80333e-06	0.00037907	Batf
ENSMUSG00000029009	275.726	0.928024	0.1948	4.76399	1.89799e-06	0.000393187	Mthfr
ENSMUSG00000021069	47.1556	3.12908	0.678476	4.61192	3.98962e-06	0.00081468	Pygl
ENSMUSG00000026728	1655.37	0.598683	0.133039	4.50006	6.79335e-06	0.00136766	Vim
ENSMUSG00000072568	35.1415	1.9302	0.431185	4.47649	7.58788e-06	0.00150641	Fam84b
ENSMUSG00000066607	40.4993	2.38751	0.536503	4.45014	8.58151e-06	0.00168033	Insyn1
ENSMUSG00000037940	631.897	0.87939	0.198743	4.42475	9.65545e-06	0.00186507	Inpp4b
ENSMUSG00000019852	15.2626	3.11694	0.706086	4.41439	1.01293e-05	0.00193052	Arfgef3
ENSMUSG00000040627	575.215	-0.947021	0.215838	-4.38766	1.14579e-05	0.00215499	Aicda
ENSMUSG00000113577	35.481	1.81249	0.41431	4.37472	1.21589e-05	0.00225713	Gm19238
ENSMUSG00000025104	46.9988	1.80692	0.413811	4.36653	1.26233e-05	0.00231331	Hdgfl3
ENSMUSG00000022442	71.6278	1.3067	0.301614	4.33235	1.47526e-05	0.00266928	Ttll1
ENSMUSG00000026142	294.413	0.79796	0.185677	4.29758	1.72674e-05	0.00308526	Rhbdd1
ENSMUSG00000043157	15.5832	3.28095	0.764486	4.2917	1.77309e-05	0.00309079	Arl11
ENSMUSG00000045799	4886.82	-1.05076	0.244744	-4.29332	1.76021e-05	0.00309079	Gm9800
ENSMUSG00000031438	24.4254	3.79323	0.889303	4.2654	1.99544e-05	0.00343648	Rnf128
ENSMUSG00000022263	765.634	0.717962	0.168595	4.25851	2.05792e-05	0.0035019	Trio
ENSMUSG00000022769	480.811	-0.991615	0.235477	-4.21109	2.54143e-05	0.0042738	Sdf2l1
ENSMUSG00000036206	36.4265	1.89372	0.450237	4.20604	2.59879e-05	0.00431943	Sh3bp4
ENSMUSG00000021779	22.7354	2.3479	0.559161	4.19897	2.68137e-05	0.00440546	Thrb
ENSMUSG00000076615	395.744	-0.834735	0.199065	-4.19327	2.74963e-05	0.00446627	Ighg3
ENSMUSG00000027009	2400.18	0.643712	0.155118	4.14983	3.32729e-05	0.00534385	Itga4
ENSMUSG00000024677	1022.86	0.627214	0.15227	4.1191	3.8035e-05	0.00604081	Ms4a6b
ENSMUSG00000113540	32.9081	1.93472	0.470791	4.10951	3.96503e-05	0.00622815	Gm47206
ENSMUSG00000031919	32.2589	-2.09963	0.512461	-4.09716	4.18257e-05	0.00649844	Tmed6
ENSMUSG00000000078	443.258	0.775303	0.189537	4.0905	4.30444e-05	0.00654549	Klf6
ENSMUSG00000031125	18.1301	2.77201	0.677588	4.09099	4.2953e-05	0.00654549	3830403N18Rik
ENSMUSG00000026107	663.078	0.709887	0.173718	4.08642	4.38079e-05	0.00659147	Nabp1
ENSMUSG00000046079	459.724	0.704801	0.173335	4.06612	4.78017e-05	0.00711748	Lrrc8d
ENSMUSG00000021375	190.114	1.06986	0.263464	4.06074	4.89182e-05	0.00720862	Kif13a
ENSMUSG00000068739	2024.63	0.58547	0.14427	4.05815	4.94628e-05	0.0072145	Sars
ENSMUSG00000033318	290.066	-0.925432	0.228363	-4.05246	5.06816e-05	0.00731761	Gstt2
ENSMUSG00000113147	30.3381	1.95706	0.487788	4.0121	6.01801e-05	0.00860215	Gm47207
ENSMUSG00000063856	2409.81	-0.599948	0.151233	-3.96704	7.27706e-05	0.0102988	Gpx1
ENSMUSG00000038615	1332.62	0.722372	0.182578	3.95651	7.60527e-05	0.0106578	Nfe2l1
ENSMUSG00000050390	52.309	1.39424	0.355007	3.92736	8.58825e-05	0.0119185	C77080
ENSMUSG00000021645	277.021	-0.748326	0.19159	-3.90586	9.38896e-05	0.0129044	Smn1
ENSMUSG00000051627	5378.56	-0.847487	0.217567	-3.89529	9.80825e-05	0.0133523	Hist1h1e
ENSMUSG00000031584	415.096	0.844735	0.217044	3.89201	9.94183e-05	0.0134065	Gsr
ENSMUSG00000021559	12.1484	5.22168	1.34393	3.88537	0.000102175	0.0136495	Dapk1
ENSMUSG00000025366	2393.62	0.503658	0.130022	3.87363	0.000107225	0.0141914	Esyt1
ENSMUSG00000039934	379.173	0.889519	0.230013	3.86725	0.000110069	0.0144297	Gsap
ENSMUSG00000101431	1440.78	0.619628	0.160314	3.8651	0.000111045	0.0144297	Gm7901
ENSMUSG00000067367	1421.1	-0.613803	0.159586	-3.84622	0.000119954	0.0154471	Lyar
ENSMUSG00000020180	836.098	-1.11087	0.289285	-3.84005	0.000123011	0.0156993	Snrpd3
ENSMUSG00000028300	220.256	0.868958	0.228095	3.80963	0.000139176	0.0176052	C9orf72
ENSMUSG00000026628	125.165	1.05943	0.279384	3.792	0.000149438	0.0186029	Atf3
ENSMUSG00000100441	24.924	-2.80466	0.739699	-3.79162	0.000149667	0.0186029	Gm7266
ENSMUSG00000098557	144.35	1.03725	0.27453	3.77829	0.000157911	0.0194584	Kctd12
ENSMUSG00000106099	199.064	0.844179	0.223579	3.77576	0.000159521	0.0194889	Gm42664
ENSMUSG00000063316	363.333	-0.772303	0.20497	-3.76787	0.000164644	0.0199443	Rpl27
ENSMUSG00000000555	35.2908	2.55047	0.678521	3.75887	0.00017068	0.0203308	Itga5
ENSMUSG00000038371	233.179	0.753231	0.200314	3.76025	0.000169742	0.0203308	Sbf2
ENSMUSG00000063445	271.73	-0.84407	0.224929	-3.7526	0.00017501	0.0206744	Nmral1
ENSMUSG00000028931	776.473	0.611172	0.163385	3.74068	0.000183521	0.0215021	Kcnab2
ENSMUSG00000026483	843.642	0.571807	0.15331	3.72974	0.000191677	0.0219443	Fam129a
ENSMUSG00000043008	3296.03	-0.640575	0.171739	-3.72993	0.000191535	0.0219443	Klhl6
ENSMUSG00000072844	21.6882	-2.70077	0.724175	-3.72945	0.000191901	0.0219443	G530011O06Rik
ENSMUSG00000041571	686.104	-0.784716	0.210586	-3.72634	0.000194282	0.0220402	Selenow
ENSMUSG00000024900	336.77	0.679867	0.182715	3.72091	0.000198506	0.0223421	Cpt1a
ENSMUSG00000068323	43.3231	1.43136	0.384895	3.71885	0.000200134	0.0223494	Slc4a5
ENSMUSG00000045827	54.6027	1.45965	0.39573	3.6885	0.000225576	0.0249952	Serpinb9
ENSMUSG00000029657	1736.17	-0.539557	0.146405	-3.68538	0.000228364	0.0251096	Hsph1
ENSMUSG00000041390	480.314	0.606545	0.165661	3.66136	0.000250881	0.0273747	Mdfic
ENSMUSG00000056536	1337.66	0.599332	0.16384	3.65803	0.00025416	0.0275225	Pign
ENSMUSG00000039470	184.502	0.889646	0.24395	3.64683	0.000265493	0.0283835	Zdhhc2
ENSMUSG00000081051	4881.05	-0.590336	0.161902	-3.64626	0.000266083	0.0283835	Gm15427
ENSMUSG00000031770	1489.9	0.504118	0.138336	3.64415	0.000268282	0.0284061	Herpud1
ENSMUSG00000021024	3121.46	-0.545784	0.150295	-3.63141	0.000281881	0.0296266	Psma6
ENSMUSG00000047293	242.279	-0.77563	0.214074	-3.62319	0.000290995	0.0299243	Gpr15
ENSMUSG00000066407	152.482	-1.53881	0.424624	-3.62393	0.000290165	0.0299243	Gm10263
ENSMUSG00000086324	1269.95	4.23797	1.1687	3.62622	0.000287596	0.0299243	Gm15564
ENSMUSG00000010376	780.595	-0.810874	0.224142	-3.61768	0.000297254	0.0300347	Nedd8
ENSMUSG00000018446	2006.12	-0.538464	0.148775	-3.61931	0.000295388	0.0300347	C1qbp
ENSMUSG00000048600	32.8888	1.74425	0.482275	3.61671	0.000298372	0.0300347	Gm5763
ENSMUSG00000040848	636.846	0.550436	0.152885	3.60032	0.000317823	0.031769	Sft2d2
ENSMUSG00000039989	210.894	0.786991	0.218896	3.59527	0.000324059	0.0321674	Cbx4
ENSMUSG00000031672	1867.86	-0.586954	0.163505	-3.58983	0.000330897	0.0323962	Got2
ENSMUSG00000042606	794.902	-0.993283	0.276569	-3.59145	0.000328847	0.0323962	Hirip3
ENSMUSG00000041506	619.991	-0.727801	0.203329	-3.57942	0.000344363	0.0334852	Rrp9
ENSMUSG00000028609	929.765	-0.762006	0.213003	-3.57744	0.000346978	0.0335115	Magoh
ENSMUSG00000091655	171.768	-1.20716	0.337654	-3.57513	0.000350055	0.0335818	Gm8741
ENSMUSG00000048330	21.0165	1.95208	0.548136	3.5613	0.000369016	0.0351648	Ric3
ENSMUSG00000111877	2128.96	-0.832835	0.234957	-3.54463	0.000393165	0.0372179	Gm6477
ENSMUSG00000008892	883.059	0.540748	0.152733	3.54048	0.000399405	0.0375598	Vdac3
ENSMUSG00000045763	445.279	-0.854066	0.241584	-3.53528	0.000407351	0.0380567	Basp1
ENSMUSG00000004929	606.604	-0.59129	0.168219	-3.515	0.000439755	0.040554	Thop1
ENSMUSG00000112825	4875.7	-0.636543	0.181025	-3.51632	0.000437568	0.040554	Gm9118
ENSMUSG00000096255	66.4965	1.39571	0.398059	3.50629	0.000454395	0.0416354	Dynlt1b
ENSMUSG00000001056	910.437	-0.841119	0.240057	-3.50383	0.000458621	0.0416703	Nhp2
ENSMUSG00000038740	47.6299	1.4925	0.426103	3.50268	0.000460607	0.0416703	Mvb12b
ENSMUSG00000004100	850.303	-0.653321	0.187274	-3.48859	0.000485581	0.0436535	Ppan
ENSMUSG00000073676	2331.53	-0.851561	0.244296	-3.48578	0.000490706	0.0438385	Hspe1
ENSMUSG00000025364	4133.28	-0.591296	0.169816	-3.48197	0.000497739	0.0441905	Pa2g4
ENSMUSG00000059498	19.0225	3.48813	1.00264	3.47895	0.000503383	0.0444158	Fcgr3
ENSMUSG00000006442	1638.24	-0.546978	0.158042	-3.46098	0.000538221	0.0471984	Srm
ENSMUSG00000002797	198.105	-0.779099	0.225336	-3.45751	0.000545202	0.047519	Ggct
ENSMUSG00000036902	257.207	0.759604	0.220011	3.45256	0.000555284	0.0481045	Neto2
ENSMUSG00000068324	54.1602	-2.11633	0.614365	-3.44474	0.000571604	0.0489252	Gm10029
ENSMUSG00000081604	91.1853	-1.09607	0.318161	-3.44502	0.000571026	0.0489252	Gm11518
ENSMUSG00000053398	2175.01	0.486348	0.141333	3.44115	0.000579249	0.0490469	Phgdh
ENSMUSG00000063354	163.634	0.760565	0.22104	3.44085	0.000579889	0.0490469	Slc39a4
ENSMUSG00000001666	26.5544	-2.66032	0.774923	-3.43302	0.000596908	0.0497754	Ddt
ENSMUSG00000015176	3508.32	-0.55111	0.160619	-3.43117	0.000600993	0.0497754	Nolc1
ENSMUSG00000029810	172.94	-0.77534	0.225993	-3.43081	0.000601777	0.0497754	Tmem176b
ENSMUSG00000055762	2839.22	-0.608724	0.177444	-3.43052	0.000602431	0.0497754	Eef1d
ENSMUSG00000024312	664.946	-0.741316	0.216652	-3.42169	0.000622333	0.0511243	Wdr46
ENSMUSG00000045128	4600.67	-0.786383	0.230674	-3.40906	0.000651863	0.0532441	Rpl18a
ENSMUSG00000092203	800.087	-0.887356	0.26071	-3.40361	0.000665008	0.0540092	1110038B12Rik
ENSMUSG00000087450	92.9263	-0.998219	0.294287	-3.392	0.000693857	0.0560339	Gm13994
ENSMUSG00000035202	244015	4.35818	1.28816	3.38326	0.000716314	0.0575224	Lars2
ENSMUSG00000038279	1730.33	-0.51846	0.1535	-3.37759	0.000731234	0.0583925	Nop2
ENSMUSG00000026167	42.7081	-1.80217	0.534227	-3.37342	0.000742413	0.0589559	Wnt10a
ENSMUSG00000057948	423.278	0.659103	0.196051	3.3619	0.00077409	0.0611317	Unc13d
ENSMUSG00000026872	1053.76	0.590446	0.175996	3.35489	0.000793977	0.0623577	Zeb2
ENSMUSG00000017386	404.684	-0.586652	0.174981	-3.35265	0.000800409	0.0625194	Traf4
ENSMUSG00000038623	111.573	0.884992	0.264635	3.34419	0.000825227	0.0641076	Tm6sf1
ENSMUSG00000021196	1630.51	0.499957	0.150069	3.3315	0.000863783	0.0667401	Pfkp
ENSMUSG00000058755	69.3875	1.05109	0.315944	3.32683	0.000878401	0.0671436	Osm
ENSMUSG00000060989	78.7106	-1.48783	0.447185	-3.3271	0.000877551	0.0671436	Gm11847
ENSMUSG00000028771	713.9	0.58088	0.17476	3.32388	0.00088774	0.0674364	Ptpn12
ENSMUSG00000095115	74.5405	1.62931	0.490364	3.32265	0.000891666	0.0674364	Itpripl2
ENSMUSG00000009013	1102.58	-0.591934	0.178372	-3.31853	0.000904922	0.0677223	Dynll1
ENSMUSG00000029066	541.138	-0.870681	0.262293	-3.3195	0.0009018	0.0677223	Mrpl20
ENSMUSG00000007721	316.513	-1.11421	0.337	-3.30627	0.000945467	0.0703881	Ccdc124
ENSMUSG00000050608	498.116	-0.867975	0.262659	-3.30457	0.000951236	0.0704506	Minos1
ENSMUSG00000043284	233.853	-0.702771	0.212858	-3.3016	0.000961365	0.0708338	Tmem11
ENSMUSG00000026895	387.36	-0.710972	0.215621	-3.29732	0.000976117	0.0711868	Ndufa8
ENSMUSG00000115783	38.3364	-2.30648	0.69947	-3.29747	0.000975607	0.0711868	Bc1
ENSMUSG00000014873	406.23	-0.634644	0.19292	-3.28968	0.001003	0.0716848	Surf2
ENSMUSG00000025969	172.793	1.30222	0.395644	3.2914	0.000996918	0.0716848	Nrp2
ENSMUSG00000031709	261.612	0.83599	0.254063	3.29049	0.00100014	0.0716848	Tbc1d9
ENSMUSG00000066800	144.767	0.804627	0.244432	3.29182	0.00099542	0.0716848	Rnasel
ENSMUSG00000062981	446.329	-0.749102	0.228104	-3.28404	0.00102331	0.0727723	Mrpl42
ENSMUSG00000022439	1303.39	0.502253	0.153243	3.27749	0.00104734	0.0733855	Parvg
ENSMUSG00000026153	48.7919	1.20274	0.366944	3.27771	0.00104651	0.0733855	Fam135a
ENSMUSG00000054312	298.926	-0.87162	0.265855	-3.27856	0.0010434	0.0733855	Mrps21
ENSMUSG00000023020	85.0796	-1.34311	0.410208	-3.2742	0.00105961	0.0736964	Cox14
ENSMUSG00000040363	2232.55	0.448332	0.136956	3.27354	0.00106209	0.0736964	Bcor
ENSMUSG00000021203	148.922	0.743078	0.227141	3.27144	0.00107001	0.0738877	Otub2
ENSMUSG00000070639	290.06	0.671681	0.20547	3.269	0.00107927	0.0741688	Lrrc8b
ENSMUSG00000027381	236.665	0.644767	0.197575	3.26341	0.00110081	0.0749285	Bcl2l11
ENSMUSG00000036371	11717.8	-0.455587	0.139554	-3.26459	0.00109624	0.0749285	Serbp1
ENSMUSG00000013822	467.225	-0.532547	0.163487	-3.25743	0.00112425	0.0758022	Elof1
ENSMUSG00000028124	523.029	0.701621	0.215391	3.25744	0.00112423	0.0758022	Gclm
ENSMUSG00000025922	57.8512	-1.95063	0.600342	-3.24919	0.00115735	0.0776671	Gm5045
ENSMUSG00000002477	1239.29	-0.813547	0.250716	-3.24489	0.00117496	0.0779379	Snrpd1
ENSMUSG00000024966	2931.11	-0.450584	0.139057	-3.24029	0.0011941	0.0779379	Stip1
ENSMUSG00000039005	248.522	0.793661	0.244683	3.24363	0.00118015	0.0779379	Tlr4
ENSMUSG00000058927	441.722	-0.741074	0.228547	-3.24255	0.00118465	0.0779379	Gm10053
ENSMUSG00000068747	41.5414	1.6989	0.52422	3.24081	0.00119191	0.0779379	Sort1
ENSMUSG00000078771	104.512	0.934107	0.287869	3.24491	0.00117488	0.0779379	Evi2a
ENSMUSG00000066632	114.216	-1.30782	0.40414	-3.23605	0.00121197	0.0787451	Pgk1-rs7
ENSMUSG00000036181	4026.83	-0.767173	0.237767	-3.22658	0.0012528	0.0810298	Hist1h1c
ENSMUSG00000022241	3284.05	0.547485	0.169893	3.22253	0.00127064	0.0818129	Tars
ENSMUSG00000022885	657.568	0.478793	0.148933	3.21483	0.00130523	0.0836636	St6gal1
ENSMUSG00000038067	21.864	2.71701	0.847075	3.20753	0.00133882	0.0854335	Csf3
ENSMUSG00000071078	20.8129	-2.67583	0.834787	-3.20541	0.00134872	0.0856826	Nr2c2ap
ENSMUSG00000039286	79.1711	1.14529	0.357512	3.20349	0.00135772	0.0858624	Fndc3b
ENSMUSG00000058922	6591.59	-0.509556	0.159124	-3.20225	0.00136356	0.0858624	Gm10052
ENSMUSG00000051727	156.734	-0.89107	0.278434	-3.2003	0.00137286	0.0860688	Kctd14
ENSMUSG00000089838	153.532	-1.0236	0.32046	-3.19416	0.0014024	0.0875365	Gm2962
ENSMUSG00000028655	247.643	-0.642453	0.201365	-3.19048	0.00142036	0.0882723	Mfsd2a
ENSMUSG00000015305	88.0275	1.12942	0.354682	3.18433	0.0014509	0.0894305	Sash1
ENSMUSG00000069662	495.861	0.538233	0.169032	3.18421	0.00145151	0.0894305	Marcks
ENSMUSG00000009566	213.556	-0.677063	0.212854	-3.18088	0.00146826	0.0898027	Fpgs
ENSMUSG00000020798	142.109	0.806721	0.253743	3.17928	0.0014764	0.0898027	Spns3
ENSMUSG00000048758	3523.89	-0.573274	0.180314	-3.17931	0.00147628	0.0898027	Rpl29
ENSMUSG00000028851	1337.97	-0.681045	0.214374	-3.1769	0.00148858	0.09016	Nudc
ENSMUSG00000006412	115.811	-1.48458	0.467734	-3.17399	0.00150358	0.0904541	Pfdn2
ENSMUSG00000021306	56.0626	1.11899	0.35274	3.17229	0.00151242	0.0904541	Gpr137b
ENSMUSG00000039356	740.785	-0.539605	0.170043	-3.17334	0.00150697	0.0904541	Exosc2
ENSMUSG00000069565	1263.82	-0.664826	0.210093	-3.16444	0.00155382	0.0921589	Dazap1
ENSMUSG00000113749	109.73	-1.18459	0.374287	-3.16492	0.00155124	0.0921589	Mrto4-ps1
ENSMUSG00000023913	175.965	3.34542	1.05842	3.16075	0.00157364	0.0924648	Pla2g7
ENSMUSG00000035004	102.202	1.48976	0.471223	3.16147	0.00156977	0.0924648	Igsf6
ENSMUSG00000044447	81.4232	1.25746	0.397946	3.15987	0.00157838	0.0924648	Dock5
ENSMUSG00000032249	5318.57	-0.558064	0.176739	-3.15756	0.00159094	0.09282	Anp32a
ENSMUSG00000020534	1187.39	-0.507103	0.160828	-3.15307	0.00161561	0.0934963	Shmt1
ENSMUSG00000056209	389.71	-0.916214	0.290536	-3.15353	0.00161308	0.0934963	Npm3
ENSMUSG00000058600	751.98	-0.684966	0.217489	-3.14942	0.00163593	0.0935358	Rpl30
ENSMUSG00000067547	126.76	-1.39846	0.443897	-3.15043	0.00163032	0.0935358	Gm7666
ENSMUSG00000068240	1956.92	-0.808966	0.256682	-3.15163	0.00162361	0.0935358	Gm11808
ENSMUSG00000064372	189.574	-1.0339	0.328515	-3.14718	0.00164851	0.0935655	mt-Tp
ENSMUSG00000105987	2349.3	-0.503508	0.159996	-3.147	0.00164954	0.0935655	AI506816
ENSMUSG00000063320	75.0168	-1.12384	0.357396	-3.14452	0.00166362	0.0939913	1190007I07Rik
ENSMUSG00000029404	418.246	-0.76187	0.242441	-3.14249	0.00167517	0.0942712	Arl6ip4
ENSMUSG00000004667	555.049	-0.762584	0.243077	-3.13721	0.00170566	0.0948663	Polr2e
ENSMUSG00000021477	55.6332	1.35562	0.431901	3.13873	0.00169682	0.0948663	Ctsl
ENSMUSG00000056612	303.197	-0.923236	0.294257	-3.13752	0.00170385	0.0948663	Ppp1r14b
ENSMUSG00000032667	419.102	0.53529	0.170926	3.13171	0.00173794	0.0959542	Pon2
ENSMUSG00000050335	50.4023	1.87528	0.599042	3.13046	0.00174535	0.0959542	Lgals3
ENSMUSG00000090186	37.5842	1.41809	0.452889	3.13121	0.00174088	0.0959542	Gm7592
ENSMUSG00000025314	472.75	0.679987	0.217767	3.12255	0.00179293	0.0967101	Ptprj
ENSMUSG00000031703	473.94	0.510476	0.163382	3.12444	0.00178146	0.0967101	Itfg1
ENSMUSG00000032418	17.2768	1.93781	0.620117	3.12491	0.00177857	0.0967101	Me1
ENSMUSG00000063018	40.9487	-1.27612	0.408578	-3.12333	0.00178815	0.0967101	2010204K13Rik
ENSMUSG00000078945	181.662	0.978369	0.313033	3.12545	0.00177535	0.0967101	Naip2
ENSMUSG00000038975	1458.24	-0.466335	0.149583	-3.11756	0.00182354	0.0976245	Rabggtb
ENSMUSG00000047649	269.814	-0.720817	0.231201	-3.11771	0.00182261	0.0976245	Cd3eap
ENSMUSG00000071419	273.968	-0.894019	0.286881	-3.11635	0.00183107	0.0976616	Rps15-ps2
ENSMUSG00000031379	27.0826	1.611	0.517632	3.11224	0.00185673	0.0982967	Pir
ENSMUSG00000043866	239.828	-1.01601	0.326342	-3.11333	0.0018499	0.0982967	Taf10
ENSMUSG00000020189	3301.86	0.599892	0.192941	3.1092	0.00187592	0.0985825	Osbpl8
ENSMUSG00000028602	14.5121	2.07346	0.666785	3.10964	0.00187317	0.0985825	Tnfrsf8
ENSMUSG00000021967	246.194	-0.791132	0.254726	-3.10582	0.00189755	0.0993539	Mrpl57
ENSMUSG00000025980	9051.66	-0.528562	0.170546	-3.09924	0.00194019	0.101216	Hspd1
ENSMUSG00000022972	36.3826	-1.90596	0.616198	-3.0931	0.00198075	0.102583	Cfap298
ENSMUSG00000030263	778.252	-0.526611	0.170199	-3.0941	0.00197414	0.102583	Lrmp
ENSMUSG00000039462	47.3469	1.09864	0.355596	3.08957	0.00200445	0.103435	Col10a1
ENSMUSG00000029762	12.3504	3.49032	1.13127	3.08532	0.00203335	0.103975	Akr1b8
ENSMUSG00000038489	75.055	-1.53277	0.497012	-3.08397	0.00204261	0.103975	Polr2l
ENSMUSG00000050900	214.023	-0.703463	0.228118	-3.08376	0.002044	0.103975	Gm7327
ENSMUSG00000061024	684.611	-0.642459	0.208123	-3.08692	0.00202243	0.103975	Rrs1
ENSMUSG00000048087	1080.47	-0.456234	0.148199	-3.07852	0.00208033	0.105447	Gm4737
ENSMUSG00000040711	25.1793	2.74221	0.89223	3.07344	0.00211609	0.106881	Sh3pxd2b
ENSMUSG00000027843	366.655	0.608189	0.19804	3.07105	0.00213311	0.107361	Ptpn22
ENSMUSG00000025877	19.0927	2.29394	0.748715	3.06384	0.00218518	0.109042	Hk3
ENSMUSG00000038301	293.346	0.65019	0.212254	3.06326	0.00218938	0.109042	Snx10
ENSMUSG00000042462	333.851	-0.902286	0.294378	-3.06506	0.00217626	0.109042	Dctpp1
ENSMUSG00000096205	17.7245	-2.57333	0.840399	-3.06203	0.00219841	0.109111	Gm22068
ENSMUSG00000015961	2066.44	-0.472332	0.154373	-3.05968	0.00221571	0.109193	Adss
ENSMUSG00000030220	2678.46	-0.597969	0.195477	-3.05903	0.00222053	0.109193	Arhgdib
ENSMUSG00000035158	38.7437	1.53013	0.500255	3.0587	0.00222298	0.109193	Mitf
ENSMUSG00000026234	23702.3	-0.716216	0.23453	-3.05383	0.00225937	0.110223	Ncl
ENSMUSG00000082044	595.629	-0.736403	0.241064	-3.05481	0.00225207	0.110223	Snrpert
ENSMUSG00000020153	349.007	-0.608944	0.199499	-3.05237	0.00227041	0.110385	Ndufs7
ENSMUSG00000000204	16.5487	6.96269	2.28518	3.04689	0.00231225	0.11166	Slfn4
ENSMUSG00000053158	39.3199	1.39001	0.456078	3.04775	0.0023056	0.11166	Fes
ENSMUSG00000037601	469.174	-0.743667	0.244259	-3.04458	0.00233004	0.11214	Nme1
ENSMUSG00000049988	12.1452	2.83452	0.932902	3.03839	0.00237847	0.113705	Lrrc25
ENSMUSG00000116796	53.6774	1.10924	0.364986	3.03912	0.00237272	0.113705	Gm49784
ENSMUSG00000097715	216.82	0.634519	0.208969	3.03642	0.00239404	0.114068	Gpr137b-ps
ENSMUSG00000011257	1890.62	-0.471148	0.155491	-3.03006	0.00244504	0.116071	Pabpc4
ENSMUSG00000020573	178.981	0.725125	0.239381	3.02916	0.00245232	0.116071	Pik3cg
ENSMUSG00000025044	60.5742	4.12901	1.36533	3.0242	0.00249295	0.117605	Msr1
ENSMUSG00000032221	404.067	-0.616258	0.204137	-3.01885	0.00253733	0.118347	Mns1
ENSMUSG00000037410	49.0141	1.24825	0.413557	3.01832	0.00254181	0.118347	Tbc1d2b
ENSMUSG00000056836	91.786	-1.37049	0.453827	-3.01985	0.00252904	0.118347	Gm6851
ENSMUSG00000092072	362.517	-0.772536	0.255864	-3.01932	0.00253343	0.118347	Gm4540
ENSMUSG00000038510	980.712	-0.496285	0.164491	-3.01711	0.00255201	0.118437	Rpf2
ENSMUSG00000055013	14.8651	2.29956	0.763174	3.01316	0.00258545	0.1196	Agap1
ENSMUSG00000030034	42.462	-1.78727	0.593789	-3.00994	0.00261298	0.120483	Ino80b
ENSMUSG00000017631	339.012	0.706395	0.234833	3.00807	0.00262913	0.120838	Abr
ENSMUSG00000022474	359.056	-0.590384	0.196346	-3.00686	0.00263961	0.120931	Pmm1
ENSMUSG00000028069	527.476	-0.863186	0.287402	-3.00341	0.00266968	0.121589	Gpatch4
ENSMUSG00000029223	59.7072	0.998201	0.332562	3.00155	0.00268611	0.121589	Uchl1
ENSMUSG00000046798	100.86	0.795886	0.265111	3.00208	0.00268141	0.121589	Cldn12
ENSMUSG00000056749	100.537	0.905151	0.301583	3.00133	0.00268799	0.121589	Nfil3
ENSMUSG00000005540	1247.11	-0.517877	0.172734	-2.99812	0.00271651	0.122228	Fcer2a
ENSMUSG00000056515	143.215	0.698667	0.233059	2.99782	0.00271922	0.122228	Rab31
ENSMUSG00000015092	627.853	-0.8789	0.293435	-2.99521	0.00274255	0.12289	Edf1
ENSMUSG00000054843	248.022	0.66282	0.221716	2.9895	0.00279431	0.124446	Atrnl1
ENSMUSG00000059588	287.15	0.707556	0.236683	2.98946	0.00279467	0.124446	Calcrl
ENSMUSG00000038550	70.2247	0.988941	0.331122	2.98663	0.0028207	0.125214	Ciart
ENSMUSG00000025290	8534.63	-0.796404	0.266786	-2.98518	0.00283412	0.125421	Rps24
ENSMUSG00000004837	2686.63	-0.447156	0.149952	-2.982	0.00286376	0.126341	Grap
ENSMUSG00000029642	841.444	-0.63689	0.214374	-2.97093	0.00296896	0.130579	Polr1d
ENSMUSG00000023977	1630.96	0.410351	0.138454	2.96381	0.00303853	0.133229	Ubr2
ENSMUSG00000031157	725.408	-0.477881	0.161345	-2.96186	0.00305791	0.133669	Pqbp1
ENSMUSG00000002984	1062.63	-0.487302	0.164762	-2.95762	0.00310025	0.134874	Tomm40
ENSMUSG00000005354	643.568	-0.617644	0.20886	-2.95721	0.00310434	0.134874	Txn2
ENSMUSG00000042817	1055.43	-0.563816	0.190918	-2.95319	0.00314508	0.13623	Flt3
ENSMUSG00000021728	228.442	0.885116	0.299899	2.95138	0.00316355	0.136616	Emb
ENSMUSG00000002944	3490.05	-0.619788	0.210314	-2.94697	0.00320906	0.138164	Cd36
ENSMUSG00000027276	18.1741	2.64004	0.896746	2.94403	0.00323974	0.139027	Jag1
ENSMUSG00000068735	158.675	0.670815	0.227922	2.94318	0.00324856	0.139027	Trp53i11
ENSMUSG00000031954	1170.68	-0.45805	0.155758	-2.94077	0.00327394	0.139694	Cfdp1
ENSMUSG00000045983	9072.73	-0.393954	0.134048	-2.93891	0.00329369	0.139791	Eif4g1
ENSMUSG00000051510	387.475	0.538884	0.183374	2.93871	0.00329577	0.139791	Mafg
ENSMUSG00000039943	13.422	2.17585	0.741086	2.93603	0.00332446	0.140591	Plcb4
ENSMUSG00000039771	150.479	-1.17702	0.401355	-2.93263	0.00336108	0.141721	Polr2j
ENSMUSG00000039016	148.771	-1.12467	0.383803	-2.93033	0.00338604	0.142353	Timm8b
ENSMUSG00000042660	475.42	-0.529133	0.180678	-2.9286	0.00340492	0.142727	Wdr55
ENSMUSG00000038374	919.771	-0.725334	0.24807	-2.92391	0.00345666	0.144472	Rbm8a
ENSMUSG00000036501	570.84	0.465057	0.159163	2.9219	0.00347906	0.144984	Fam13b
ENSMUSG00000029207	31.4485	1.34188	0.45953	2.92012	0.003499	0.145391	Apbb2
ENSMUSG00000050921	1482.68	0.40078	0.137451	2.91581	0.00354765	0.146139	P2ry10
ENSMUSG00000051989	110.096	-1.13237	0.388258	-2.91655	0.00353924	0.146139	Smim11
ENSMUSG00000059895	1620.79	-0.583768	0.200161	-2.91649	0.00353992	0.146139	Ptp4a3
ENSMUSG00000040675	2428.66	0.406794	0.139827	2.90926	0.00362287	0.148808	Mthfd1l
ENSMUSG00000029610	203.634	-0.722349	0.248622	-2.90541	0.00366767	0.150127	Aimp2
ENSMUSG00000067158	39.1062	1.17429	0.404271	2.90471	0.00367598	0.150127	Col4a4
ENSMUSG00000059278	36.5891	-2.20027	0.75834	-2.90143	0.00371467	0.151275	Naa38
ENSMUSG00000026981	36.023	3.81231	1.31545	2.8981	0.00375426	0.152453	Il1rn
ENSMUSG00000030417	131.21	-1.24122	0.42863	-2.89578	0.00378213	0.152642	Pdcd5
ENSMUSG00000038122	165.084	0.656877	0.226796	2.89633	0.00377558	0.152642	Tbc1d32
ENSMUSG00000084854	222.885	-0.598524	0.20674	-2.89505	0.00379097	0.152642	Gm12678
ENSMUSG00000021687	25.6045	1.54395	0.53488	2.88654	0.00389504	0.156393	Scamp1
ENSMUSG00000032518	11763.5	-0.555903	0.192723	-2.88446	0.00392081	0.156986	Rpsa
ENSMUSG00000021699	79.8657	1.03265	0.358502	2.88047	0.00397088	0.157666	Pde4d
ENSMUSG00000022452	437.135	-0.916011	0.317869	-2.88173	0.00395504	0.157666	Smdt1
ENSMUSG00000022748	311.998	-0.595881	0.20686	-2.88061	0.00396911	0.157666	Cmss1
ENSMUSG00000005800	153.872	4.14683	1.44183	2.87609	0.00402639	0.158255	Mmp8
ENSMUSG00000070697	1136.51	-0.717955	0.249654	-2.8758	0.00403	0.158255	Utp3
ENSMUSG00000079834	52.3941	1.06455	0.370004	2.87712	0.00401321	0.158255	Tmlhe
ENSMUSG00000116835	30.46	-1.43176	0.497461	-2.87814	0.00400034	0.158255	Gm49594
ENSMUSG00000059495	402.903	0.575229	0.200199	2.87328	0.00406232	0.159087	Arhgef12
ENSMUSG00000050088	160.65	0.700245	0.243878	2.8713	0.0040879	0.159648	1600012H06Rik
ENSMUSG00000081262	41.583	-1.89343	0.659629	-2.87044	0.00409899	0.159648	Gm12261
ENSMUSG00000104927	207.433	-0.619609	0.215938	-2.86938	0.00411281	0.159751	Gm43388
ENSMUSG00000058715	62.6238	1.60624	0.560154	2.8675	0.0041373	0.160267	Fcer1g
ENSMUSG00000064796	18.1526	-2.82591	0.985973	-2.86611	0.00415547	0.160536	Terc
ENSMUSG00000026604	36.479	1.25658	0.438757	2.86395	0.00418389	0.161198	Ptpn14
ENSMUSG00000109059	44.2506	-1.24423	0.434769	-2.86181	0.00421228	0.161856	Gm9354
ENSMUSG00000035397	159.292	-0.946755	0.330923	-2.86096	0.00422366	0.161858	Klf16
ENSMUSG00000029084	449.613	0.620103	0.216887	2.8591	0.00424841	0.162371	Cd38
ENSMUSG00000020629	358.538	0.547114	0.191642	2.85487	0.00430546	0.163737	Adi1
ENSMUSG00000042608	397.05	0.580973	0.203511	2.85475	0.00430705	0.163737	Stk40
ENSMUSG00000028882	1019.81	-0.40618	0.142524	-2.84991	0.00437316	0.165809	Ppp1r8
ENSMUSG00000069516	557.968	4.76323	1.67224	2.84842	0.00439373	0.166148	Lyz2
ENSMUSG00000040269	189.774	-0.949469	0.333529	-2.84674	0.00441701	0.166588	Mrps28
ENSMUSG00000006589	631.165	-0.544483	0.19153	-2.8428	0.00447186	0.168212	Aprt
ENSMUSG00000020231	116.125	0.799898	0.281516	2.84139	0.00449168	0.168515	Dip2a
ENSMUSG00000020775	357.3	-0.579985	0.204312	-2.83873	0.00452936	0.168983	Mrpl38
ENSMUSG00000046341	568.923	-0.50874	0.17926	-2.83801	0.00453964	0.168983	Gm11223
ENSMUSG00000064317	233.286	-0.939589	0.331001	-2.83863	0.00453082	0.168983	Gm10146
ENSMUSG00000043391	23.6618	2.23197	0.787101	2.83569	0.00457271	0.169772	2510009E07Rik
ENSMUSG00000025473	58.5073	1.49071	0.526148	2.83325	0.00460778	0.170371	Adam8
ENSMUSG00000090389	239.219	-0.581056	0.20511	-2.83291	0.00461267	0.170371	Cdv3-ps
ENSMUSG00000025869	703.599	-0.491657	0.173625	-2.83171	0.00462994	0.170568	Nop16
ENSMUSG00000113606	16.6541	-2.63492	0.931022	-2.83013	0.00465286	0.170972	Gm47441
ENSMUSG00000058905	463.95	-0.582091	0.205794	-2.82851	0.00467656	0.171402	Gm10051
ENSMUSG00000026994	14.8685	1.98414	0.702231	2.82549	0.0047209	0.171706	Galnt3
ENSMUSG00000028334	604.186	-0.503155	0.178056	-2.82582	0.00471601	0.171706	Nans
ENSMUSG00000055188	25.1343	-1.64577	0.582139	-2.82711	0.00469706	0.171706	Rbm3os
ENSMUSG00000030616	11.8436	1.95508	0.692251	2.82423	0.00473943	0.171943	Sytl2
ENSMUSG00000078249	292.811	-0.899452	0.318704	-2.82221	0.00476932	0.172589	Hmga1b
ENSMUSG00000035967	624.557	0.511975	0.181576	2.81961	0.00480817	0.173556	Ints6l
ENSMUSG00000010406	129.197	-1.19883	0.425796	-2.81549	0.00487026	0.174625	Mrpl52
ENSMUSG00000016028	122.928	0.696773	0.247409	2.81627	0.00485844	0.174625	Celsr1
ENSMUSG00000016382	43.7559	1.03452	0.36758	2.81441	0.00488668	0.174625	Pls3
ENSMUSG00000046962	290.551	0.543032	0.192925	2.81473	0.00488186	0.174625	Zbtb21
ENSMUSG00000071014	77.1201	-1.54748	0.550002	-2.81359	0.00489913	0.174634	Ndufb6
ENSMUSG00000015745	517.075	0.439522	0.15652	2.80809	0.00498361	0.176326	Plekho1
ENSMUSG00000078193	2476.25	-0.660639	0.235227	-2.80852	0.00497695	0.176326	Gm2000
ENSMUSG00000091449	146.549	-1.06124	0.377882	-2.80839	0.00497896	0.176326	Gm10269
ENSMUSG00000030652	257.132	-0.68769	0.245144	-2.80525	0.00502782	0.177014	Coq7
ENSMUSG00000035513	60.4657	1.04073	0.370894	2.80601	0.00501588	0.177014	Ntng2
ENSMUSG00000023988	699.668	-0.49328	0.175977	-2.80309	0.00506159	0.177765	Bysl
ENSMUSG00000030595	252.617	-0.669107	0.239036	-2.79919	0.00512312	0.179485	Nfkbib
ENSMUSG00000000058	19.8758	1.99498	0.713422	2.79636	0.00516821	0.179567	Cav2
ENSMUSG00000002319	321.991	-0.558573	0.199679	-2.79736	0.00515223	0.179567	Ipo4
ENSMUSG00000041841	354.53	-0.899003	0.321635	-2.79511	0.00518826	0.179567	Rpl37
ENSMUSG00000088900	33.6217	-1.24856	0.446371	-2.79713	0.00515589	0.179567	Gm25436
ENSMUSG00000097195	1154.88	-0.667486	0.238755	-2.7957	0.00517882	0.179567	Snhg5
ENSMUSG00000024164	127.957	4.77558	1.70942	2.79369	0.00521108	0.179921	C3
ENSMUSG00000003360	1531.8	-0.467514	0.167445	-2.79205	0.00523757	0.1804	Ddx23
ENSMUSG00000046711	665.021	-0.567385	0.203337	-2.79036	0.00526495	0.18054	Hmga1
ENSMUSG00000080893	214.303	-0.720225	0.258123	-2.79024	0.00526692	0.18054	Gm15920
ENSMUSG00000037351	648.123	-0.551102	0.197638	-2.78844	0.00529627	0.18068	Actr1b
ENSMUSG00000060680	43.1805	-1.51822	0.544341	-2.7891	0.00528543	0.18068	Gm8894
ENSMUSG00000015968	472.689	-0.468931	0.168443	-2.78392	0.00537056	0.182778	Cacna1d
ENSMUSG00000070934	399.261	-0.514328	0.184813	-2.78296	0.00538651	0.182886	Rraga
ENSMUSG00000044103	22.1168	6.29012	2.26109	2.7819	0.00540421	0.183052	Il1f9
ENSMUSG00000003437	714.298	-0.456346	0.164424	-2.77543	0.00551295	0.184752	Paf1
ENSMUSG00000019790	1080.9	0.438074	0.157904	2.77431	0.00553196	0.184752	Stxbp5
ENSMUSG00000020432	38.3971	1.23047	0.443065	2.77717	0.00548337	0.184752	Tcn2
ENSMUSG00000026127	965.007	-0.423985	0.152806	-2.77467	0.00552584	0.184752	Imp4
ENSMUSG00000040152	149.611	4.9125	1.76944	2.7763	0.00549807	0.184752	Thbs1
ENSMUSG00000083364	270.866	-0.904465	0.325685	-2.77711	0.0054844	0.184752	Llph-ps2
ENSMUSG00000032369	312.083	0.52403	0.188992	2.77277	0.00555818	0.185195	Plscr1
ENSMUSG00000020441	136.328	-0.758149	0.273936	-2.76761	0.00564687	0.185982	2310033P09Rik
ENSMUSG00000027692	119.28	0.857318	0.309496	2.77005	0.00560484	0.185982	Tnik
ENSMUSG00000034663	1113.69	0.460562	0.166394	2.7679	0.00564193	0.185982	Bmp2k
ENSMUSG00000034889	538.657	-0.530108	0.191454	-2.76885	0.00562542	0.185982	Cactin
ENSMUSG00000104882	163.9	-0.72473	0.261812	-2.76813	0.00563797	0.185982	Gm43096
ENSMUSG00000028980	242.204	0.659363	0.238623	2.7632	0.00572384	0.188084	H6pd
ENSMUSG00000021741	34.277	-1.51187	0.547567	-2.76106	0.0057614	0.188467	Gm5457
ENSMUSG00000039782	109.606	0.886591	0.321151	2.76066	0.0057684	0.188467	Cpeb2
ENSMUSG00000057113	18299.5	-0.44081	0.159697	-2.76029	0.00577505	0.188467	Npm1
ENSMUSG00000065701	19.4233	-2.45957	0.891363	-2.75933	0.00579192	0.188587	Rny1
ENSMUSG00000001305	715.673	-0.514041	0.186435	-2.75722	0.0058296	0.188953	Rrp15
ENSMUSG00000029036	1033.89	-0.455374	0.165136	-2.75757	0.00582326	0.188953	Atad3a
ENSMUSG00000018697	947.245	-0.448182	0.162781	-2.75328	0.00590006	0.190804	Aatf
ENSMUSG00000036469	159.234	0.846131	0.307465	2.75196	0.00592397	0.191145	March1
ENSMUSG00000029328	3357.99	-0.437412	0.159049	-2.75016	0.00595656	0.191764	Hnrnpdl
ENSMUSG00000043243	971.282	-0.535623	0.194863	-2.74871	0.00598302	0.192183	Fam129c
ENSMUSG00000107002	83.5428	-1.20306	0.437816	-2.74787	0.00599833	0.192243	0610012G03Rik
ENSMUSG00000040747	1378.56	0.456443	0.166198	2.74638	0.00602577	0.19269	Cd53
ENSMUSG00000023034	61.9659	-0.908896	0.331052	-2.74548	0.00604225	0.192786	Nr4a1
ENSMUSG00000019970	37.9018	1.65595	0.603554	2.74366	0.00607586	0.193426	Sgk1
ENSMUSG00000029026	38.0015	-1.26567	0.461687	-2.7414	0.00611771	0.193544	Trp73
ENSMUSG00000030079	545.882	-0.600601	0.219085	-2.7414	0.00611771	0.193544	Ruvbl1
ENSMUSG00000063412	635.596	-0.448727	0.163693	-2.74127	0.00612017	0.193544	Gm10131
ENSMUSG00000061032	1888.95	-0.482399	0.176138	-2.73876	0.0061672	0.1946	Rrp1
ENSMUSG00000028613	237.858	0.595792	0.217617	2.7378	0.00618512	0.194736	Lrp8
ENSMUSG00000028249	1048.39	0.462554	0.169175	2.73417	0.00625377	0.196034	Sdcbp
ENSMUSG00000099902	182.008	-0.636736	0.232866	-2.73435	0.00625034	0.196034	Gm12115
ENSMUSG00000021482	262.293	-0.573448	0.209857	-2.73256	0.0062844	0.196563	Aaed1
ENSMUSG00000078942	81.4617	0.828325	0.303227	2.7317	0.00630091	0.196649	Naip6
ENSMUSG00000054452	471.137	-0.594652	0.2179	-2.72901	0.00635243	0.197825	Aes
ENSMUSG00000014313	1236.41	-0.681433	0.250204	-2.7235	0.00645937	0.199434	Cox6c
ENSMUSG00000022010	64.2791	1.11577	0.409823	2.72257	0.0064777	0.199434	Tsc22d1
ENSMUSG00000027076	166.347	-0.953457	0.349942	-2.72461	0.00643771	0.199434	Timm10
ENSMUSG00000027737	685.066	3.95105	1.45095	2.72308	0.00646766	0.199434	Slc7a11
ENSMUSG00000029147	2867.25	-0.51965	0.190904	-2.72205	0.00648781	0.199434	Ppm1g
ENSMUSG00000033022	28.5534	-1.34617	0.493956	-2.72528	0.00642467	0.199434	Cdo1
ENSMUSG00000025854	17.1511	2.67678	0.984931	2.71774	0.00657301	0.201344	Fam20c
ENSMUSG00000026490	108.01	0.892141	0.328297	2.71748	0.00657813	0.201344	Cdc42bpa
ENSMUSG00000061315	1612.84	-0.758169	0.27928	-2.71473	0.00663305	0.201729	Naca
ENSMUSG00000083337	129.127	-2.01687	0.74268	-2.71567	0.00661419	0.201729	Gm11539
ENSMUSG00000090137	32.21	-1.90611	0.702111	-2.71482	0.00663118	0.201729	Uba52
ENSMUSG00000073421	6747.5	-0.572666	0.211068	-2.71319	0.00666398	0.20224	H2-Ab1
ENSMUSG00000059208	5608.45	-0.394157	0.145354	-2.7117	0.00669386	0.202716	Hnrnpm
ENSMUSG00000019804	624.302	-0.449966	0.166155	-2.70811	0.00676685	0.204493	Snx3
ENSMUSG00000027882	349.748	0.485563	0.179361	2.70719	0.00678561	0.204628	Stxbp3
ENSMUSG00000025794	4477.49	-0.460886	0.170327	-2.70588	0.00681226	0.204836	Rpl14
ENSMUSG00000082998	122.589	-0.769263	0.284338	-2.70545	0.00682118	0.204836	Gm11221
ENSMUSG00000031633	2219.02	-0.414921	0.153547	-2.70224	0.00688746	0.205103	Slc25a4
ENSMUSG00000038762	2386.34	-0.499399	0.184753	-2.70307	0.00687033	0.205103	Abcf1
ENSMUSG00000042286	20.7542	4.59564	1.70041	2.70266	0.00687863	0.205103	Stab1
ENSMUSG00000109324	1363.41	-0.521549	0.192878	-2.70403	0.00685034	0.205103	Prmt1
ENSMUSG00000084113	361.267	-0.57377	0.212532	-2.69969	0.00694031	0.205819	Gm14277
ENSMUSG00000112550	292.371	-0.917263	0.339733	-2.69995	0.00693501	0.205819	Gm6627
ENSMUSG00000018293	5215.8	-0.470639	0.174378	-2.69896	0.00695573	0.205849	Pfn1
ENSMUSG00000030560	2547.36	0.372635	0.138169	2.69695	0.0069978	0.206666	Ctsc
ENSMUSG00000034194	194.003	-0.633992	0.235329	-2.69407	0.00705861	0.206754	R3hcc1
ENSMUSG00000054509	273.492	0.581077	0.215677	2.69421	0.00705566	0.206754	Parp4
ENSMUSG00000060950	292.743	-0.585597	0.217355	-2.6942	0.00705583	0.206754	Trmt61a
ENSMUSG00000100599	14.417	-2.47201	0.917532	-2.6942	0.00705584	0.206754	1700120C14Rik
ENSMUSG00000036534	83.2319	0.883691	0.328112	2.69326	0.00707563	0.206828	Slc38a7
ENSMUSG00000006517	344.954	-0.536641	0.19938	-2.69155	0.0071121	0.2074	Mvd
ENSMUSG00000020255	1933.48	-0.362064	0.134615	-2.68963	0.00715323	0.2074	D10Wsu102e
ENSMUSG00000058325	12.8968	2.75065	1.02251	2.69009	0.00714323	0.2074	Dock1
ENSMUSG00000064326	299.744	-0.656073	0.243917	-2.68974	0.00715082	0.2074	Siva1
ENSMUSG00000059142	224.196	0.571167	0.212448	2.6885	0.0071773	0.207677	Zfp945
ENSMUSG00000003072	872.473	-0.793126	0.295133	-2.68735	0.0072022	0.207976	Atp5d
ENSMUSG00000065304	23.706	-2.28762	0.85203	-2.68491	0.00725492	0.209076	Gm23245
ENSMUSG00000024621	92.78	3.58554	1.3358	2.6842	0.00727041	0.209101	Csf1r
ENSMUSG00000003970	12524.4	-0.671013	0.250479	-2.67892	0.00738594	0.211997	Rpl8
ENSMUSG00000020571	3066.77	-0.358326	0.133871	-2.67665	0.00743632	0.213008	Pdia6
ENSMUSG00000081669	128.89	-0.889719	0.332483	-2.67599	0.00745096	0.213008	Npm3-ps1
ENSMUSG00000021000	1842.69	0.488026	0.182418	2.67531	0.00746601	0.213012	Mia2
ENSMUSG00000031328	8887.92	0.360509	0.134859	2.67322	0.00751267	0.213491	Flna
ENSMUSG00000039682	1035.68	-0.452387	0.169196	-2.67375	0.00750085	0.213491	Lap3
ENSMUSG00000004264	1486.17	-0.616409	0.231012	-2.6683	0.00762367	0.213672	Phb2
ENSMUSG00000049882	146.486	-0.622154	0.232987	-2.67034	0.0075774	0.213672	Vcpkmt
ENSMUSG00000056917	1217.88	-0.470907	0.176314	-2.67085	0.00756596	0.213672	Sipa1
ENSMUSG00000058773	4895.89	-0.586984	0.219935	-2.6689	0.00761009	0.213672	Hist1h1b
ENSMUSG00000062937	1013.87	-0.521708	0.195262	-2.67184	0.00754374	0.213672	Mtap
ENSMUSG00000068923	196.512	0.60112	0.225249	2.6687	0.00761462	0.213672	Syt11
ENSMUSG00000090523	729.179	-0.414521	0.155265	-2.66977	0.00759037	0.213672	Gypc
ENSMUSG00000019471	1379.92	-0.561896	0.210734	-2.66638	0.0076674	0.213673	Cdc37
ENSMUSG00000026526	1368.71	-0.391225	0.146771	-2.66555	0.00768617	0.213673	Fh1
ENSMUSG00000042331	485.848	0.483647	0.181406	2.66611	0.00767351	0.213673	Specc1
ENSMUSG00000061479	673.976	-0.519823	0.195034	-2.66529	0.00769219	0.213673	Snrpa
ENSMUSG00000106024	60.7061	0.960698	0.360485	2.66502	0.00769845	0.213673	A530083M17Rik
ENSMUSG00000024759	1742.94	0.34757	0.130535	2.66266	0.00775249	0.214341	Atl3
ENSMUSG00000037902	114.072	3.27729	1.2307	2.66295	0.007746	0.214341	Sirpa
ENSMUSG00000025137	540.526	-0.464392	0.174581	-2.66003	0.0078134	0.215608	Pcyt2
ENSMUSG00000063077	413.057	0.518602	0.19501	2.65936	0.00782887	0.215618	Kif1b
ENSMUSG00000030335	642.339	-0.507464	0.191082	-2.65574	0.00791344	0.217528	Mrpl51
ENSMUSG00000103907	23.7336	3.83775	1.44552	2.65492	0.00793273	0.21764	Gm37498
ENSMUSG00000025612	174.148	0.609425	0.229756	2.65249	0.00799017	0.218796	Bach1
ENSMUSG00000054640	12.796	2.20004	0.829923	2.6509	0.00802785	0.219407	Slc8a1
ENSMUSG00000102824	383.133	-0.582156	0.219668	-2.65016	0.00804538	0.219467	Pdcd5-ps
ENSMUSG00000030156	1411.31	0.484201	0.182772	2.64921	0.00806796	0.219664	Cd69
ENSMUSG00000028798	2334.69	-0.445899	0.168724	-2.64277	0.00822312	0.222616	Eif3i
ENSMUSG00000032802	40.3931	3.08895	1.16871	2.64305	0.00821633	0.222616	Srxn1
ENSMUSG00000067870	2932.16	-0.490478	0.185564	-2.64317	0.00821332	0.222616	Rpl31-ps8
ENSMUSG00000047875	192.331	0.675835	0.255972	2.64027	0.00828411	0.223843	Gpr157
ENSMUSG00000021048	2889.56	-0.417085	0.158227	-2.63599	0.00838934	0.225408	Mthfd1
ENSMUSG00000023262	243.142	-0.555802	0.210841	-2.63612	0.00838611	0.225408	Acy1
ENSMUSG00000103159	188.261	0.670458	0.254269	2.63681	0.00836899	0.225408	F830112A20Rik
ENSMUSG00000024962	57.2865	-0.991764	0.376818	-2.63194	0.00848982	0.22768	Vegfb
ENSMUSG00000075268	102.933	-0.762751	0.29016	-2.62872	0.00857062	0.228988	Gm10819
ENSMUSG00000105547	178.488	-0.887432	0.337555	-2.629	0.00856363	0.228988	Iglc3
ENSMUSG00000020219	268.583	-0.844135	0.321772	-2.6234	0.00870573	0.230955	Timm13
ENSMUSG00000028741	625.773	-0.628093	0.239414	-2.62346	0.00870428	0.230955	Mrto4
ENSMUSG00000031939	5248.47	-0.443696	0.169213	-2.62211	0.00873863	0.230955	Taf1d
ENSMUSG00000044533	9985.55	-0.409039	0.156039	-2.62138	0.00875734	0.230955	Rps2
ENSMUSG00000046229	16.702	-2.25338	0.859548	-2.62158	0.00875225	0.230955	Scand1
ENSMUSG00000058546	47.7835	-1.21442	0.463163	-2.62202	0.00874112	0.230955	Rpl23a
ENSMUSG00000101223	24.4124	1.30557	0.497883	2.62223	0.00873563	0.230955	4930568A12Rik
ENSMUSG00000023106	1055.96	-0.399435	0.152637	-2.6169	0.00887335	0.233392	Denr
ENSMUSG00000062794	574.962	-0.600928	0.229664	-2.61655	0.0088824	0.233392	Zfp599
ENSMUSG00000022369	1120.07	0.483922	0.184995	2.61587	0.0089001	0.233428	Mtbp
ENSMUSG00000068922	335.363	-0.492236	0.188508	-2.61122	0.00902189	0.236188	Msto1
ENSMUSG00000034566	650.922	-0.46862	0.179516	-2.61046	0.00904203	0.236283	Atp5h
ENSMUSG00000070605	142.345	0.786854	0.301659	2.60842	0.00909619	0.236832	Zfp992
ENSMUSG00000109429	269.025	0.583718	0.22373	2.60902	0.00908011	0.236832	Gm45223
ENSMUSG00000023186	304.159	0.492325	0.188928	2.60589	0.00916356	0.238153	Vwa5a
ENSMUSG00000085786	710.037	0.447671	0.17195	2.6035	0.00922781	0.239387	Gm15987
ENSMUSG00000027133	545.312	-0.840299	0.322919	-2.6022	0.00926278	0.239425	Nop10
ENSMUSG00000040236	402.06	-0.65352	0.251082	-2.60281	0.00924621	0.239425	Trappc5
ENSMUSG00000022111	649.653	-0.416068	0.160162	-2.59779	0.00938254	0.242083	Uchl3
ENSMUSG00000019872	50.6069	1.08458	0.417852	2.59562	0.00944206	0.242698	Smpdl3a
ENSMUSG00000035268	677.579	-0.549701	0.211812	-2.59523	0.00945269	0.242698	Pkig
ENSMUSG00000060441	351.357	0.472509	0.18208	2.59506	0.0094573	0.242698	Trim5
ENSMUSG00000038179	449.444	-0.461693	0.177992	-2.59389	0.00948958	0.243021	Slamf7
ENSMUSG00000058301	1294.25	-0.402745	0.155297	-2.59338	0.00950388	0.243021	Upf1
ENSMUSG00000006717	91.9812	-0.797482	0.308462	-2.58535	0.00972809	0.244757	Acot13
ENSMUSG00000010025	448.361	0.422518	0.163397	2.58584	0.00971428	0.244757	Aldh3a2
ENSMUSG00000018500	12.6489	2.0474	0.792387	2.58384	0.0097706	0.244757	Adora2b
ENSMUSG00000020536	298.912	0.483417	0.18684	2.58733	0.00967223	0.244757	Llgl1
ENSMUSG00000020741	2163.64	-0.375284	0.145023	-2.58775	0.00966061	0.244757	Cluh
ENSMUSG00000025584	322.5	0.541845	0.209616	2.58494	0.00973972	0.244757	Pde8a
ENSMUSG00000030861	192.301	0.627294	0.242756	2.58405	0.00976465	0.244757	Acadsb
ENSMUSG00000031843	462.305	-0.488223	0.188969	-2.58361	0.00977726	0.244757	Mphosph6
ENSMUSG00000035890	332.74	-0.675894	0.261595	-2.58374	0.00977353	0.244757	Rnf126
ENSMUSG00000062580	869.123	-0.466244	0.180334	-2.58544	0.00972538	0.244757	Timm17a
ENSMUSG00000079225	5569.17	-0.404021	0.156308	-2.58477	0.00974437	0.244757	Gm9531
ENSMUSG00000099757	786.686	0.402807	0.155595	2.58882	0.00963047	0.244757	BE692007
ENSMUSG00000028902	1678.6	-0.400026	0.154974	-2.58124	0.0098447	0.246014	Sf3a3
ENSMUSG00000026177	86.6087	3.98221	1.54349	2.58	0.00987993	0.246048	Slc11a1
ENSMUSG00000079941	169.364	-1.02415	0.39704	-2.57947	0.00989535	0.246048	Gm11273
ENSMUSG00000104081	21.891	1.33422	0.517264	2.57938	0.00989768	0.246048	Gm38278
ENSMUSG00000003541	18.4822	1.81883	0.706074	2.57598	0.00999578	0.247678	Ier3
ENSMUSG00000028030	698.685	0.410321	0.159292	2.5759	0.00999791	0.247678	Tbck
ENSMUSG00000020022	436.212	-0.645372	0.250757	-2.57369	0.0100619	0.248833	Ndufa12
ENSMUSG00000024353	66.306	-1.47827	0.574767	-2.57195	0.0101127	0.249227	Mzb1
ENSMUSG00000091405	1375.77	-1.2269	0.477018	-2.57202	0.0101107	0.249227	Hist2h4
ENSMUSG00000070394	126.837	-1.07278	0.417398	-2.57017	0.0101649	0.25008	Tmem256
ENSMUSG00000005413	322.388	3.43294	1.33612	2.56933	0.0101895	0.250082	Hmox1
ENSMUSG00000056076	4545.15	-0.444073	0.17286	-2.56898	0.0101999	0.250082	Eif3b
ENSMUSG00000030735	620.348	-0.449212	0.175017	-2.56667	0.010268	0.250479	Gm9755
ENSMUSG00000070493	767.144	-0.748319	0.291555	-2.56665	0.0102687	0.250479	Chchd2
ENSMUSG00000114999	198.045	-0.602245	0.234637	-2.56671	0.0102667	0.250479	Gm7962
ENSMUSG00000064925	24.7167	-2.10481	0.820498	-2.56528	0.0103091	0.251037	Snora62
ENSMUSG00000040253	350.55	0.713002	0.278055	2.56425	0.01034	0.251359	Gbp7
ENSMUSG00000020549	792.92	-0.427141	0.166648	-2.56314	0.0103732	0.251738	Elac2
ENSMUSG00000067121	84.3011	-1.06372	0.415463	-2.56032	0.0104577	0.25336	Gm7027
ENSMUSG00000102503	55.0228	0.909436	0.355391	2.55897	0.0104982	0.253911	Gm37370
ENSMUSG00000036180	1329.92	-0.35812	0.140011	-2.55781	0.0105334	0.254333	Gatad2a
ENSMUSG00000007050	227.773	-0.894134	0.349741	-2.55656	0.0105712	0.254385	Lsm2
ENSMUSG00000065822	77.0899	-3.10522	1.21449	-2.55681	0.0105638	0.254385	Snord15a
ENSMUSG00000027593	1843.73	-0.361972	0.141809	-2.55253	0.0106943	0.256552	Raly
ENSMUSG00000031722	103.791	4.43138	1.73613	2.55244	0.0106971	0.256552	Hp
ENSMUSG00000020308	59.4931	-1.29851	0.509015	-2.55102	0.0107408	0.256737	Tpgs1
ENSMUSG00000045551	86.7925	5.22025	2.0461	2.55132	0.0107315	0.256737	Fpr1
ENSMUSG00000008373	1184.24	-0.516124	0.202451	-2.54937	0.0107916	0.257093	Prpf31
ENSMUSG00000094194	31.7017	-1.31233	0.514722	-2.54959	0.0107848	0.257093	Ighv5-16
ENSMUSG00000029338	27.4849	1.5439	0.606301	2.54642	0.0108834	0.258848	Antxr2
ENSMUSG00000033400	236.17	0.510784	0.20072	2.54476	0.0109353	0.259649	Agl
ENSMUSG00000026080	493.905	0.486126	0.191173	2.54286	0.0109951	0.260636	Chst10
ENSMUSG00000020994	2321.53	-0.387568	0.152553	-2.54054	0.0110683	0.2607	Pnn
ENSMUSG00000021018	308.449	-0.614729	0.241877	-2.54149	0.0110382	0.2607	Polr2h
ENSMUSG00000041438	1321.4	-0.431955	0.169918	-2.54213	0.0110178	0.2607	Utp4
ENSMUSG00000059040	270.444	-0.689691	0.271483	-2.54046	0.0110707	0.2607	Eno1b
ENSMUSG00000024597	1451.09	0.464518	0.183044	2.53774	0.011157	0.26144	Slc12a2
ENSMUSG00000028211	869.653	0.44536	0.175453	2.53835	0.0111378	0.26144	Trp53inp1
ENSMUSG00000109933	144.364	-1.03179	0.40651	-2.53818	0.0111431	0.26144	Gm7600
ENSMUSG00000074476	433.772	-0.763843	0.301193	-2.53606	0.0112108	0.262269	Spc24
ENSMUSG00000071757	141.04	0.582449	0.229754	2.5351	0.0112416	0.262562	Zhx2
ENSMUSG00000023915	110.746	0.679025	0.26817	2.53207	0.0113393	0.26441	Tnfrsf21
ENSMUSG00000050299	3008.64	-0.584728	0.231145	-2.5297	0.0114161	0.265767	Gm9843
ENSMUSG00000116138	61.7748	-1.12199	0.443751	-2.52843	0.0114575	0.266298	C030006K11Rik
ENSMUSG00000068329	360.849	-0.549506	0.217477	-2.52673	0.0115129	0.267153	Htra2
ENSMUSG00000025047	2046.43	-0.380188	0.150532	-2.52564	0.0115489	0.267552	Pdcd11
ENSMUSG00000019920	2021.9	0.478153	0.189425	2.52424	0.011595	0.267805	Lims1
ENSMUSG00000049723	17.5644	4.94212	1.95792	2.52417	0.0115972	0.267805	Mmp12
ENSMUSG00000026750	722.418	-0.578322	0.229331	-2.52178	0.0116763	0.269195	Psmb7
ENSMUSG00000074794	574.921	0.503321	0.199649	2.52104	0.011701	0.269331	Arrdc3
ENSMUSG00000020471	721.518	-0.406214	0.161204	-2.51987	0.0117398	0.269788	Pold2
ENSMUSG00000026019	1283.13	-0.440896	0.175169	-2.51697	0.0118368	0.271581	Wdr12
ENSMUSG00000028412	361.813	0.498428	0.198114	2.51586	0.0118742	0.272002	Slc44a1
ENSMUSG00000027712	166.546	0.880539	0.350231	2.51417	0.0119314	0.272875	Anxa5
ENSMUSG00000034892	133.738	-1.12509	0.448239	-2.51002	0.0120726	0.275663	Rps29
ENSMUSG00000026880	53.8798	1.11032	0.442816	2.50741	0.0121621	0.276822	Stom
ENSMUSG00000031367	398.339	0.521067	0.207777	2.50782	0.012148	0.276822	Ap1s2
ENSMUSG00000003099	1305.37	-0.381413	0.152167	-2.50654	0.0121918	0.27693	Ppp5c
ENSMUSG00000012350	58.7917	-0.867128	0.346249	-2.50435	0.0122677	0.27693	Ehf
ENSMUSG00000020430	1280.57	-0.501669	0.200433	-2.50293	0.0123171	0.27693	Pes1
ENSMUSG00000023089	242.214	-0.806507	0.32234	-2.50204	0.0123482	0.27693	Ndufa5
ENSMUSG00000028873	1040.05	-0.422951	0.168884	-2.5044	0.012266	0.27693	Cdca8
ENSMUSG00000031158	196.484	-0.551476	0.220541	-2.50056	0.0123996	0.27693	Timm17b
ENSMUSG00000032561	65.796	3.3884	1.35591	2.49899	0.0124546	0.27693	Acpp
ENSMUSG00000035754	932.514	-0.389216	0.155379	-2.50495	0.0122468	0.27693	Wdr18
ENSMUSG00000040433	458.193	0.457685	0.183093	2.49974	0.0124285	0.27693	Zbtb38
ENSMUSG00000040463	7870.38	-0.391675	0.15645	-2.50352	0.0122966	0.27693	Mybbp1a
ENSMUSG00000041028	2121.23	0.377911	0.15123	2.49892	0.0124574	0.27693	Ghitm
ENSMUSG00000041836	245.238	0.610934	0.244224	2.50153	0.0123656	0.27693	Ptpre
ENSMUSG00000049577	341.433	-0.55699	0.222842	-2.49948	0.0124376	0.27693	Zfpm1
ENSMUSG00000057388	694.808	-0.609416	0.243714	-2.50054	0.0124004	0.27693	Mrpl18
ENSMUSG00000067336	92.5602	0.763652	0.304773	2.50564	0.0122229	0.27693	Bmpr2
ENSMUSG00000028792	2034.36	-0.442296	0.177084	-2.49765	0.0125018	0.277486	Ak2
ENSMUSG00000050737	68.8476	4.20846	1.68583	2.49637	0.0125473	0.278063	Ptges
ENSMUSG00000029145	410.436	-0.476659	0.191238	-2.49249	0.012685	0.28068	Eif2b4
ENSMUSG00000035493	64.9785	4.94736	1.98538	2.4919	0.0127062	0.280714	Tgfbi
ENSMUSG00000003617	39.2643	0.978239	0.392782	2.49054	0.012755	0.281359	Cp
ENSMUSG00000042700	453.819	0.484167	0.194575	2.48833	0.0128343	0.282671	Sipa1l1
ENSMUSG00000079139	5123.96	-0.350904	0.14106	-2.48763	0.0128599	0.282799	Gm4204
ENSMUSG00000029911	538.409	-0.424663	0.170805	-2.48624	0.0129102	0.28347	Ssbp1
ENSMUSG00000010048	639.801	-0.423611	0.170449	-2.48527	0.0129452	0.283802	Ifrd2
ENSMUSG00000104214	52.7869	0.90218	0.363091	2.48472	0.0129652	0.283806	Gm36638
ENSMUSG00000004285	337.661	-0.560583	0.225889	-2.48168	0.0130766	0.285805	Atp6v1f
ENSMUSG00000015806	180.744	-0.787761	0.317894	-2.47806	0.0132098	0.287837	Qdpr
ENSMUSG00000069682	9448.85	-0.477317	0.192612	-2.47813	0.0132073	0.287837	Gm10275
ENSMUSG00000022551	871.508	-0.534139	0.215658	-2.47679	0.013257	0.288425	Cyc1
ENSMUSG00000031441	32.7143	1.14257	0.461422	2.47619	0.0132794	0.288474	Atp11a
ENSMUSG00000020279	1552.55	0.371063	0.150126	2.47168	0.0134481	0.291253	Il9r
ENSMUSG00000062554	140.402	-0.813593	0.329164	-2.47169	0.0134474	0.291253	Gm12751
ENSMUSG00000029028	347.338	-0.717771	0.290541	-2.47046	0.0134938	0.2918	Lrrc47
ENSMUSG00000069308	109.287	-1.11513	0.451528	-2.46968	0.0135236	0.292003	Hist1h2bp
ENSMUSG00000020766	530.51	-0.581376	0.235591	-2.46774	0.013597	0.292263	Galk1
ENSMUSG00000025204	270.184	-0.883175	0.357888	-2.46774	0.0135969	0.292263	Ndufb8
ENSMUSG00000045948	153.428	-0.859057	0.348098	-2.46786	0.0135924	0.292263	Mrps12
ENSMUSG00000022557	1343.29	-0.374403	0.151934	-2.46426	0.0137298	0.2939	Bop1
ENSMUSG00000095061	37.5826	1.16124	0.47121	2.46438	0.0137252	0.2939	E030018B13Rik
ENSMUSG00000096780	53.5177	1.01225	0.410794	2.46413	0.0137348	0.2939	Tmem181b-ps
ENSMUSG00000031647	28.7315	3.77279	1.53153	2.46342	0.0137619	0.29404	Mfap3l
ENSMUSG00000016496	91.7822	0.988537	0.401469	2.4623	0.0138051	0.294334	Cd274
ENSMUSG00000026193	14.0317	1.67993	0.682345	2.46199	0.0138168	0.294334	Fn1
ENSMUSG00000009927	3305.44	-0.583057	0.236992	-2.46024	0.0138845	0.294443	Rps25
ENSMUSG00000018651	288.352	-0.477307	0.194206	-2.45773	0.0139819	0.294443	Tada2a
ENSMUSG00000025888	618.251	0.468236	0.190504	2.45787	0.0139763	0.294443	Casp1
ENSMUSG00000029475	920.028	-0.376539	0.152995	-2.46112	0.0138505	0.294443	Kdm2b
ENSMUSG00000030357	2255.15	-0.418403	0.170052	-2.46044	0.0138766	0.294443	Fkbp4
ENSMUSG00000043940	63.7873	2.6177	1.06465	2.45875	0.0139424	0.294443	Wdfy3
ENSMUSG00000065778	19.0333	-1.97921	0.804753	-2.4594	0.0139171	0.294443	Gm22154
ENSMUSG00000072663	55.54	0.859256	0.349631	2.4576	0.0139867	0.294443	Spef2
ENSMUSG00000026083	1860.76	-0.505388	0.205687	-2.45707	0.0140074	0.294444	Eif5b
ENSMUSG00000071253	387.315	0.458751	0.186765	2.4563	0.0140377	0.294648	Slc25a16
ENSMUSG00000022686	376.37	0.49203	0.200561	2.45327	0.0141563	0.294898	B3gnt5
ENSMUSG00000027374	497.69	-0.496971	0.202611	-2.45284	0.0141734	0.294898	Mrps5
ENSMUSG00000033147	286.408	0.484843	0.197654	2.45298	0.0141677	0.294898	Slc22a15
ENSMUSG00000040009	55.372	-0.843789	0.343859	-2.45388	0.0141323	0.294898	Gnaz
ENSMUSG00000053768	1134.24	-0.382635	0.155928	-2.45392	0.0141309	0.294898	Chchd3
ENSMUSG00000113100	14.0754	1.57638	0.642031	2.4553	0.0140769	0.294898	Gm48754
ENSMUSG00000003808	836.212	-0.378571	0.154519	-2.45	0.0142856	0.29661	Farsa
ENSMUSG00000033105	843.007	-0.361624	0.147619	-2.44971	0.0142972	0.29661	Lss
ENSMUSG00000028273	730.598	0.411341	0.167985	2.44868	0.0143382	0.29703	Pdlim5
ENSMUSG00000034462	20.2037	1.77505	0.725416	2.44695	0.0144072	0.297221	Pkd2
ENSMUSG00000041444	23.6519	1.25661	0.513451	2.44738	0.0143898	0.297221	Arhgap32
ENSMUSG00000046865	660.404	-1.75926	0.718979	-2.44688	0.0144098	0.297221	Fbl
ENSMUSG00000023944	38216.9	-0.327364	0.13385	-2.44576	0.0144549	0.29772	Hsp90ab1
ENSMUSG00000006335	110.827	-0.812605	0.332554	-2.44353	0.0145444	0.29775	Tfpt
ENSMUSG00000032788	135.507	-0.585064	0.239431	-2.44355	0.0145434	0.29775	Pdxk
ENSMUSG00000033192	78.5937	1.14662	0.469352	2.44298	0.0145666	0.29775	Lpcat2
ENSMUSG00000058655	7350.25	-0.336609	0.137695	-2.44459	0.0145015	0.29775	Eif4b
ENSMUSG00000061360	674.926	-0.416094	0.170348	-2.44262	0.0145813	0.29775	Phf5a
ENSMUSG00000063511	3036.45	-0.465907	0.190611	-2.44428	0.014514	0.29775	Snrnp70
ENSMUSG00000035093	865.383	0.400077	0.163912	2.4408	0.0146549	0.298826	Secisbp2l
ENSMUSG00000036781	1060.94	-0.576382	0.236265	-2.43956	0.0147052	0.298904	Rps27l
ENSMUSG00000045598	256.693	-0.484689	0.198706	-2.43923	0.0147187	0.298904	Zfp553
ENSMUSG00000109498	178.326	0.57523	0.235831	2.43916	0.0147215	0.298904	Gm45222
ENSMUSG00000022742	2321.22	-0.346888	0.142302	-2.43769	0.0147813	0.299693	Cpox
ENSMUSG00000060036	3056.28	-0.54765	0.22491	-2.43498	0.0148927	0.301524	Rpl3
ENSMUSG00000030879	528.269	-0.533323	0.219157	-2.43353	0.0149526	0.302308	Mrpl17
ENSMUSG00000026202	1427.81	-0.374982	0.154213	-2.43158	0.015033	0.303505	Tuba4a
ENSMUSG00000028525	657.011	0.435052	0.17925	2.42707	0.0152212	0.306009	Pde4b
ENSMUSG00000029553	12.918	5.0317	2.07267	2.42765	0.0151971	0.306009	Tfec
ENSMUSG00000080877	40.5182	-1.6702	0.688114	-2.42721	0.0152153	0.306009	Rpl22-ps1
ENSMUSG00000027510	413.421	-0.555452	0.229032	-2.42521	0.0152993	0.306898	Rbm38
ENSMUSG00000062093	1168.17	-0.39124	0.161336	-2.425	0.0153084	0.306898	Gm10110
ENSMUSG00000065734	28.9599	-1.36095	0.561516	-2.42371	0.0153628	0.307558	Snord49a
ENSMUSG00000031388	300.001	-0.594674	0.245595	-2.42136	0.0154626	0.309121	Naa10
ENSMUSG00000052825	2135.47	0.576086	0.238075	2.41977	0.0155303	0.310041	Gm9892
ENSMUSG00000028494	92.1562	1.09089	0.450937	2.41917	0.015556	0.310123	Plin2
ENSMUSG00000029832	97.5356	0.654077	0.270535	2.41771	0.0156184	0.310908	Nfe2l3
ENSMUSG00000031596	113.707	4.12332	1.70616	2.41673	0.0156607	0.310908	Slc7a2
ENSMUSG00000063015	2783.39	0.394243	0.163114	2.41697	0.0156501	0.310908	Ccni
ENSMUSG00000025781	2753.13	-0.358366	0.148379	-2.41521	0.0157262	0.311777	Atp5c1
ENSMUSG00000064181	238.303	-0.484781	0.200829	-2.41389	0.0157831	0.31247	Rab3ip
ENSMUSG00000004945	337.87	-0.60233	0.249896	-2.41032	0.0159385	0.313561	Tmem242
ENSMUSG00000021500	2785.02	-0.34295	0.142582	-2.40528	0.01616	0.313561	Ddx46
ENSMUSG00000021614	46.8044	1.23653	0.512892	2.4109	0.0159132	0.313561	Vcan
ENSMUSG00000023243	107.903	-0.639412	0.265699	-2.40653	0.016105	0.313561	Kcnk5
ENSMUSG00000024037	395.204	-0.465795	0.193465	-2.40765	0.0160558	0.313561	Wdr4
ENSMUSG00000027346	1328.42	0.45822	0.190164	2.40961	0.0159696	0.313561	Gpcpd1
ENSMUSG00000027399	213.248	3.72936	1.5495	2.40682	0.0160921	0.313561	Il1a
ENSMUSG00000035847	349.222	0.470281	0.195453	2.4061	0.0161238	0.313561	Ids
ENSMUSG00000038172	1348.37	0.331377	0.13778	2.40512	0.0161672	0.313561	Ttc39b
ENSMUSG00000038690	768.235	-0.695876	0.289319	-2.40522	0.0161626	0.313561	Atp5j2
ENSMUSG00000039981	336.92	-0.498635	0.207114	-2.40754	0.0160603	0.313561	Zc3h12d
ENSMUSG00000054716	47.6879	-1.37046	0.568323	-2.4114	0.0158913	0.313561	Zfp771
ENSMUSG00000057605	42.8099	-1.0707	0.445109	-2.40547	0.0161519	0.313561	Gm6807
ENSMUSG00000068184	127.531	-0.879864	0.36558	-2.40677	0.0160945	0.313561	Ndufaf2
ENSMUSG00000071203	102.303	0.645139	0.26808	2.40652	0.0161053	0.313561	Naip5
ENSMUSG00000021591	82.2664	0.720552	0.299913	2.40253	0.0162819	0.315357	Glrx
ENSMUSG00000020358	1806.04	-0.59257	0.246815	-2.40087	0.0163563	0.315531	Hnrnpab
ENSMUSG00000025485	510.766	0.400104	0.166788	2.39888	0.0164454	0.315531	Ric8a
ENSMUSG00000027406	1038.39	-0.388333	0.16183	-2.39964	0.0164113	0.315531	Idh3b
ENSMUSG00000028333	2807.58	-0.627212	0.261412	-2.39933	0.0164252	0.315531	Anp32b
ENSMUSG00000035168	182.652	0.508106	0.21178	2.39921	0.0164303	0.315531	Tanc1
ENSMUSG00000036339	362.923	0.445301	0.185614	2.39907	0.0164367	0.315531	Tmem260
ENSMUSG00000064358	63.1354	0.956201	0.398418	2.39999	0.0163953	0.315531	mt-Co3
ENSMUSG00000090553	529.318	-0.748128	0.311941	-2.3983	0.0164713	0.315604	Snrpe
ENSMUSG00000082766	14.7824	-2.36625	0.987115	-2.39713	0.0165239	0.316188	1700064H15Rik
ENSMUSG00000039395	120.902	-0.645124	0.269262	-2.39589	0.0165799	0.316836	Mreg
ENSMUSG00000104649	54.5206	-1.45452	0.607397	-2.39467	0.0166353	0.31747	Gm43712
ENSMUSG00000028496	463.649	0.441447	0.184591	2.39149	0.0167801	0.319419	Mllt3
ENSMUSG00000062619	54.1276	-1.21172	0.506689	-2.39145	0.0167821	0.319419	2310039H08Rik
ENSMUSG00000058799	3462.88	-0.373698	0.156529	-2.3874	0.0169679	0.322526	Nap1l1
ENSMUSG00000022471	1160.72	-0.367776	0.154145	-2.3859	0.0170372	0.322683	Xrcc6
ENSMUSG00000029119	331.94	0.464029	0.194534	2.38534	0.0170635	0.322683	Man2b2
ENSMUSG00000029507	330.269	-0.475832	0.199487	-2.38527	0.0170665	0.322683	Pus1
ENSMUSG00000040322	82.572	0.731212	0.3065	2.38568	0.0170474	0.322683	Slc25a24
ENSMUSG00000016520	259.771	-0.503114	0.211319	-2.38083	0.0172736	0.322984	Lnx2
ENSMUSG00000020089	1466.55	-0.357971	0.150452	-2.37931	0.0173452	0.322984	Ppa1
ENSMUSG00000027962	118.975	-0.622169	0.261061	-2.38323	0.0171616	0.322984	Vcam1
ENSMUSG00000028937	365.379	-0.441718	0.185701	-2.37865	0.0173762	0.322984	Acot7
ENSMUSG00000031226	1074.33	-0.485899	0.203821	-2.38395	0.017128	0.322984	Pbdc1
ENSMUSG00000031586	102.335	0.660723	0.277575	2.38034	0.0172968	0.322984	Rbpms
ENSMUSG00000034168	174.277	-0.665515	0.279662	-2.37971	0.0173263	0.322984	Irf2bpl
ENSMUSG00000038274	113.332	-0.806252	0.338157	-2.38425	0.0171139	0.322984	Fau
ENSMUSG00000039640	221.153	-1.71716	0.721197	-2.38099	0.017266	0.322984	Mrpl12
ENSMUSG00000060703	50.3516	1.09557	0.46001	2.38162	0.0172368	0.322984	Cd302
ENSMUSG00000068036	54.8748	0.900052	0.378141	2.3802	0.0173033	0.322984	Afdn
ENSMUSG00000068130	110.199	0.645801	0.271469	2.37892	0.0173636	0.322984	Zfp442
ENSMUSG00000093904	632.906	-0.493974	0.207539	-2.38015	0.0173058	0.322984	Tomm20
ENSMUSG00000003228	209.715	0.507483	0.213637	2.37544	0.0175279	0.325382	Grk5
ENSMUSG00000026509	231.343	0.461977	0.194547	2.37463	0.0175666	0.325678	Capn2
ENSMUSG00000000184	5475.59	-0.43187	0.182651	-2.36446	0.0180562	0.329395	Ccnd2
ENSMUSG00000010721	62.3074	0.789707	0.33376	2.36609	0.017977	0.329395	Lmbr1
ENSMUSG00000015943	80.9882	-0.904313	0.38208	-2.36681	0.017942	0.329395	Bola1
ENSMUSG00000020277	1062.73	-0.384397	0.162404	-2.36691	0.0179372	0.329395	Pfkl
ENSMUSG00000029322	317.048	-0.639898	0.270601	-2.36473	0.0180431	0.329395	Plac8
ENSMUSG00000030365	191.934	0.511777	0.216465	2.36425	0.0180667	0.329395	Clec2i
ENSMUSG00000032026	785.569	-0.382906	0.161814	-2.36633	0.0179652	0.329395	Rexo2
ENSMUSG00000060314	19.8881	1.30571	0.55132	2.36834	0.0178682	0.329395	Zfp941
ENSMUSG00000060419	2632.34	-0.594314	0.251373	-2.36427	0.0180656	0.329395	Rps16-ps2
ENSMUSG00000064451	130.296	-2.60807	1.10064	-2.36959	0.0178077	0.329395	Snora23
ENSMUSG00000094497	53.4948	-1.04909	0.443122	-2.36749	0.0179091	0.329395	Gm8210
ENSMUSG00000102719	178.504	0.586116	0.24767	2.36652	0.0179563	0.329395	Gm37760
ENSMUSG00000104496	566.741	-0.48052	0.202902	-2.36823	0.0178732	0.329395	Gm5837
ENSMUSG00000021748	1055.41	-0.363366	0.153755	-2.36328	0.0181139	0.329415	Pdhb
ENSMUSG00000032855	582.248	0.414031	0.175193	2.36328	0.0181138	0.329415	Pkd1
ENSMUSG00000003824	164.787	-0.525981	0.222715	-2.36167	0.0181926	0.330007	Syce2
ENSMUSG00000062661	38.1738	0.917262	0.38832	2.36213	0.0181704	0.330007	Ncs1
ENSMUSG00000054766	5116.79	-0.406549	0.172472	-2.35719	0.0184139	0.333597	Set
ENSMUSG00000117822	1949.65	-0.482493	0.204804	-2.35587	0.0184794	0.33436	AC133509.1
ENSMUSG00000003283	69.2826	1.07346	0.455828	2.35497	0.0185241	0.334442	Hck
ENSMUSG00000038622	231.654	-0.549585	0.233385	-2.35484	0.0185307	0.334442	Med30
ENSMUSG00000022126	275.302	4.11867	1.74992	2.35363	0.0185909	0.33481	Acod1
ENSMUSG00000028894	553.943	0.388851	0.165223	2.35349	0.018598	0.33481	Inpp5b
ENSMUSG00000016503	68.315	-0.932073	0.396371	-2.35152	0.018697	0.334906	Gtf3a
ENSMUSG00000022312	2394.27	-0.375181	0.159533	-2.35175	0.0186853	0.334906	Eif3h
ENSMUSG00000025155	727.466	-0.411042	0.174695	-2.35292	0.0186268	0.334906	Dus1l
ENSMUSG00000025939	496.94	0.434519	0.184731	2.35217	0.0186641	0.334906	Ube2w
ENSMUSG00000030029	148.014	0.701699	0.298515	2.35063	0.0187417	0.335287	Lrig1
ENSMUSG00000031403	3477.2	-0.374877	0.159572	-2.34926	0.0188108	0.335682	Dkc1
ENSMUSG00000054737	399.997	0.483909	0.20598	2.3493	0.0188088	0.335682	Zfp182
ENSMUSG00000040026	148.687	4.20525	1.79043	2.34874	0.0188371	0.335732	Saa3
ENSMUSG00000022346	893.681	-0.406691	0.173223	-2.34779	0.0188852	0.335752	Myc
ENSMUSG00000022364	363.768	0.412406	0.175633	2.34811	0.018869	0.335752	Tbc1d31
ENSMUSG00000016554	903.28	-0.676661	0.288414	-2.34615	0.0189685	0.335956	Eif3d
ENSMUSG00000028455	950.798	-0.366168	0.156048	-2.34651	0.0189503	0.335956	Stoml2
ENSMUSG00000034401	390.937	0.520103	0.221725	2.34571	0.0189907	0.335956	Spata6
ENSMUSG00000068141	510.84	-0.45523	0.194024	-2.34626	0.0189629	0.335956	Gm10232
ENSMUSG00000024387	910.277	-0.383431	0.163661	-2.34283	0.0191379	0.337309	Csnk2b
ENSMUSG00000025810	13.8749	2.28659	0.975824	2.34324	0.0191169	0.337309	Nrp1
ENSMUSG00000117804	238.329	-0.677243	0.289057	-2.34294	0.0191323	0.337309	AC121967.1
ENSMUSG00000022450	266.642	-0.871115	0.371999	-2.34171	0.0191955	0.337907	Ndufa6
ENSMUSG00000024789	1793.23	0.437718	0.187098	2.33951	0.0193089	0.338827	Jak2
ENSMUSG00000028837	1366.74	-0.345504	0.147641	-2.34017	0.0192749	0.338827	Psmb2
ENSMUSG00000041360	2092.29	-0.378413	0.161762	-2.33932	0.0193188	0.338827	Pum3
ENSMUSG00000030786	27.6774	4.08667	1.748	2.33791	0.0193918	0.339689	Itgam
ENSMUSG00000001158	383.643	-0.489082	0.209485	-2.33468	0.0195599	0.341023	Snrnp27
ENSMUSG00000002658	1023.38	-0.408863	0.175227	-2.33334	0.0196304	0.341023	Gtf2f1
ENSMUSG00000020706	3195.25	-0.352382	0.151026	-2.33325	0.0196349	0.341023	Ftsj3
ENSMUSG00000034932	354.843	-0.678034	0.290563	-2.33352	0.0196209	0.341023	Mrpl54
ENSMUSG00000036368	60.4441	0.769546	0.329715	2.33397	0.0195971	0.341023	Rmdn2
ENSMUSG00000039031	263.774	0.484985	0.207615	2.33599	0.0194918	0.341023	Arhgap18
ENSMUSG00000101262	19.5613	2.04388	0.87573	2.33392	0.0196	0.341023	Gm8326
ENSMUSG00000000957	53.0982	3.37238	1.44618	2.33192	0.0197048	0.341208	Mmp14
ENSMUSG00000031578	406.806	-0.600221	0.257334	-2.33246	0.0196767	0.341208	Mak16
ENSMUSG00000031628	674.514	-0.383004	0.164303	-2.33109	0.0197488	0.341208	Casp3
ENSMUSG00000048249	414.068	0.466945	0.200338	2.33078	0.0197649	0.341208	Crebrf
ENSMUSG00000053965	33.4108	1.06734	0.457887	2.33101	0.0197526	0.341208	Pde5a
ENSMUSG00000003814	9364.14	-0.288162	0.123696	-2.3296	0.0198271	0.341457	Calr
ENSMUSG00000024436	198.544	-0.602871	0.258738	-2.33004	0.0198038	0.341457	Mrps18b
ENSMUSG00000030068	132.845	0.579436	0.248954	2.32748	0.0199397	0.341659	Gm20696
ENSMUSG00000050912	3072.1	0.345661	0.148474	2.32808	0.0199077	0.341659	Tmem123
ENSMUSG00000074649	70.7579	-0.944778	0.405923	-2.32748	0.0199398	0.341659	BC029722
ENSMUSG00000095630	54.8475	-0.959586	0.412348	-2.32713	0.0199584	0.341659	Igkv6-23
ENSMUSG00000113984	14.9416	1.43419	0.615969	2.32835	0.0198937	0.341659	Gm48890
ENSMUSG00000041481	249.167	0.639464	0.27503	2.32507	0.0200684	0.343131	Serpina3g
ENSMUSG00000002997	65.6884	0.946706	0.407448	2.3235	0.0201523	0.343479	Prkar2b
ENSMUSG00000029038	487.891	-0.529278	0.227727	-2.32418	0.0201161	0.343479	Ssu72
ENSMUSG00000034667	2319.17	0.390295	0.167989	2.32334	0.0201608	0.343479	Xpot
ENSMUSG00000026558	1969.16	-0.307454	0.132417	-2.32186	0.0202406	0.343933	Uck2
ENSMUSG00000029135	22.815	1.90537	0.820955	2.32092	0.0202909	0.343933	Fosl2
ENSMUSG00000035047	282.667	-0.643299	0.277083	-2.32168	0.0202501	0.343933	Kri1
ENSMUSG00000062070	774.219	0.417544	0.179928	2.32061	0.0203078	0.343933	Pgk1
ENSMUSG00000078784	246.603	-0.523059	0.225326	-2.32134	0.0202684	0.343933	1810022K09Rik
ENSMUSG00000020923	2596.58	-0.338981	0.146161	-2.31924	0.0203822	0.344784	Ubtf
ENSMUSG00000051236	19.0599	1.38905	0.599167	2.3183	0.0204329	0.345234	Msrb3
ENSMUSG00000004798	345.304	0.449961	0.194148	2.31762	0.02047	0.345453	Ulk2
ENSMUSG00000046687	345.369	0.428229	0.184914	2.31582	0.0205679	0.346695	Gm5424
ENSMUSG00000015222	206.112	-0.616541	0.266501	-2.31346	0.0206972	0.348411	Map2
ENSMUSG00000026851	321.379	-0.506697	0.2191	-2.31263	0.0207428	0.348411	BC005624
ENSMUSG00000027995	449.918	0.48419	0.209338	2.31295	0.0207252	0.348411	Tlr2
ENSMUSG00000000568	2481.59	-0.386134	0.16704	-2.31163	0.0207983	0.348775	Hnrnpd
ENSMUSG00000028071	366.307	-0.484295	0.209558	-2.31103	0.0208313	0.348775	Sh2d2a
ENSMUSG00000040767	448.99	-0.530641	0.229756	-2.30959	0.0209109	0.348775	Snrnp25
ENSMUSG00000043885	351.898	0.489497	0.211907	2.30996	0.0208903	0.348775	Slc36a4
ENSMUSG00000054717	3780.38	-0.438842	0.189986	-2.30986	0.0208957	0.348775	Hmgb2
ENSMUSG00000080875	307.144	-0.457809	0.198129	-2.31066	0.0208517	0.348775	Gm7332
ENSMUSG00000028639	8369.11	-0.310775	0.134585	-2.30914	0.020936	0.348787	Ybx1
ENSMUSG00000031778	87.4415	-0.743975	0.322332	-2.3081	0.0209937	0.349207	Cx3cl1
ENSMUSG00000070390	108.373	0.625258	0.270932	2.3078	0.0210101	0.349207	Nlrp1b
ENSMUSG00000026390	30.1268	4.62252	2.00436	2.30624	0.0210973	0.350249	Marco
ENSMUSG00000051255	1098.25	-0.392682	0.170331	-2.30541	0.0211438	0.350615	Gm6563
ENSMUSG00000040681	1775.57	-0.463145	0.201002	-2.30418	0.0212127	0.351349	Hmgn1
ENSMUSG00000011179	3319.66	-0.318251	0.138341	-2.30048	0.0214208	0.354158	Odc1
ENSMUSG00000050953	36.7936	3.45127	1.50036	2.30029	0.0214318	0.354158	Gja1
ENSMUSG00000001783	2369.31	-0.338478	0.147298	-2.2979	0.0215672	0.354674	Rtcb
ENSMUSG00000024579	69.5771	-0.724762	0.315449	-2.29755	0.0215871	0.354674	Pcyox1l
ENSMUSG00000041959	392.134	-0.604516	0.262928	-2.29917	0.0214953	0.354674	S100a10
ENSMUSG00000054091	340.5	-0.536907	0.233669	-2.29772	0.0215775	0.354674	1810037I17Rik
ENSMUSG00000084830	204.631	-0.826323	0.359463	-2.29877	0.0215182	0.354674	Gm14539
ENSMUSG00000039234	111.5	0.587492	0.255823	2.29648	0.0216484	0.355272	Sec24d
ENSMUSG00000106142	13.8694	1.51653	0.660496	2.29604	0.0216736	0.355278	Gm17937
ENSMUSG00000001962	225.363	-0.657732	0.286807	-2.29329	0.0218311	0.356238	Fam50a
ENSMUSG00000002580	30.0771	-1.82203	0.794646	-2.29288	0.0218546	0.356238	Mien1
ENSMUSG00000032294	8618.48	-0.34149	0.148882	-2.2937	0.0218079	0.356238	Pkm
ENSMUSG00000048696	55.4557	-0.887176	0.386932	-2.29285	0.0218568	0.356238	Mex3d
ENSMUSG00000077222	45.5025	-1.5433	0.672654	-2.29434	0.021771	0.356238	Gm22270
ENSMUSG00000040112	453.285	-0.453214	0.19779	-2.29139	0.0219409	0.357201	Mrps35
ENSMUSG00000021596	48.0262	0.938212	0.409637	2.29035	0.0220009	0.357205	Mctp1
ENSMUSG00000024258	301.213	-0.543644	0.237306	-2.2909	0.021969	0.357205	Polr2d
ENSMUSG00000071054	1302.8	-0.514949	0.22486	-2.29009	0.0220161	0.357205	Safb
ENSMUSG00000033538	486.103	0.383311	0.167461	2.28896	0.0220819	0.357867	Casp4
ENSMUSG00000085148	12.464	2.11224	0.92365	2.28684	0.0222053	0.35946	Mir22hg
ENSMUSG00000056216	948.545	0.319399	0.139751	2.28549	0.022284	0.360326	Cebpg
ENSMUSG00000068917	672.442	-0.349022	0.15275	-2.28492	0.0223175	0.360459	Clk2
ENSMUSG00000014504	541.231	-0.498224	0.218134	-2.28403	0.0223698	0.360896	Srp19
ENSMUSG00000028926	27.5734	1.10469	0.483934	2.28272	0.0224467	0.361728	Cdk14
ENSMUSG00000004609	19.518	5.66202	2.48123	2.28194	0.022493	0.361961	Cd33
ENSMUSG00000017778	135.197	-0.649916	0.285003	-2.28039	0.0225848	0.361961	Cox7c
ENSMUSG00000034880	152.913	-0.851031	0.373274	-2.27991	0.0226131	0.361961	Mrpl34
ENSMUSG00000041308	72.1587	0.711126	0.311905	2.27995	0.0226109	0.361961	Sntb2
ENSMUSG00000051579	33.2944	0.961227	0.421561	2.28016	0.0225982	0.361961	Tceal8
ENSMUSG00000073664	728.401	0.45377	0.198886	2.28156	0.0225154	0.361961	Nbeal1
ENSMUSG00000044350	372.718	0.511518	0.224437	2.27911	0.0226603	0.36211	Lacc1
ENSMUSG00000060244	13.132	-1.60419	0.703931	-2.2789	0.022673	0.36211	Alyref2
ENSMUSG00000017221	1354.57	-0.371039	0.163015	-2.2761	0.0228397	0.36242	Psmd3
ENSMUSG00000022403	2909.99	-0.367255	0.161238	-2.27772	0.0227431	0.36242	St13
ENSMUSG00000022864	758.273	0.364562	0.160167	2.27613	0.022838	0.36242	D16Ertd472e
ENSMUSG00000029633	135.639	0.598706	0.262941	2.27696	0.0227883	0.36242	Gm5578
ENSMUSG00000039660	240.62	-0.552172	0.242604	-2.27602	0.0228446	0.36242	Spout1
ENSMUSG00000096699	12.5627	1.5223	0.668494	2.27721	0.0227736	0.36242	Rps19-ps4
ENSMUSG00000026020	5284.55	-0.379117	0.166719	-2.27399	0.0229665	0.36395	Nop58
ENSMUSG00000025613	6669.6	-0.353655	0.155781	-2.2702	0.0231954	0.364842	Cct8
ENSMUSG00000028041	25.4934	1.45738	0.641682	2.27118	0.0231359	0.364842	Adam15
ENSMUSG00000031536	264.429	-0.472995	0.208187	-2.27198	0.023088	0.364842	Polb
ENSMUSG00000060657	2050.53	0.327815	0.144371	2.27064	0.0231688	0.364842	Marf1
ENSMUSG00000062054	307.035	0.403467	0.177611	2.27163	0.0231088	0.364842	Iah1
ENSMUSG00000078713	579.058	-0.537635	0.236921	-2.26926	0.0232525	0.364842	Tomm5
ENSMUSG00000079003	255.743	-0.434961	0.191658	-2.26946	0.0232402	0.364842	Samd1
ENSMUSG00000112023	60.796	3.56155	1.56776	2.27175	0.0231016	0.364842	Lilr4b
ENSMUSG00000113669	30.4899	1.0055	0.443036	2.26957	0.0232335	0.364842	Gm36723
ENSMUSG00000024007	634.953	-0.412353	0.18183	-2.26779	0.0233421	0.365252	Ppil1
ENSMUSG00000026944	408.775	0.479308	0.211417	2.26712	0.0233831	0.365252	Abca2
ENSMUSG00000043131	3751.46	0.354283	0.156297	2.26674	0.0234064	0.365252	Mob1a
ENSMUSG00000071451	99.2688	-0.990227	0.436735	-2.26734	0.0233696	0.365252	Psmg4
ENSMUSG00000078974	79.2225	-0.911166	0.401858	-2.26738	0.023367	0.365252	Sec61g
ENSMUSG00000010142	5106.03	-0.310352	0.137097	-2.26375	0.0235897	0.365459	Tnfrsf13b
ENSMUSG00000019132	1855.13	0.331655	0.146498	2.26388	0.0235813	0.365459	BC005537
ENSMUSG00000021496	20.7208	-1.45616	0.643125	-2.26419	0.0235623	0.365459	Pcbd2
ENSMUSG00000024053	27.7862	3.12552	1.38102	2.26319	0.0236242	0.365459	Emilin2
ENSMUSG00000026014	55.4477	0.895797	0.395469	2.26515	0.0235035	0.365459	Raph1
ENSMUSG00000027333	15.8402	1.67026	0.737476	2.26483	0.0235229	0.365459	Smox
ENSMUSG00000029050	233.338	0.552719	0.244194	2.26345	0.0236082	0.365459	Ski
ENSMUSG00000058013	2984.33	0.296603	0.131055	2.26319	0.023624	0.365459	Sept11
ENSMUSG00000016319	6871.23	-0.417658	0.184715	-2.26109	0.0237537	0.366745	Slc25a5
ENSMUSG00000095567	1748.77	-0.329783	0.145856	-2.26101	0.0237587	0.366745	Noc2l
ENSMUSG00000025804	90.0957	0.841637	0.372711	2.25815	0.0239362	0.369087	Ccr1
ENSMUSG00000033769	130.33	0.591128	0.262059	2.2557	0.0240892	0.369611	Exoc6b
ENSMUSG00000053553	233.178	-0.612261	0.271441	-2.25559	0.0240962	0.369611	3110082I17Rik
ENSMUSG00000057421	926.548	-0.470446	0.208532	-2.25598	0.0240716	0.369611	Las1l
ENSMUSG00000078812	8089.86	-0.343079	0.152105	-2.25554	0.0240994	0.369611	Eif5a
ENSMUSG00000113752	44.1576	0.839285	0.372073	2.2557	0.0240895	0.369611	Gm47817
ENSMUSG00000007656	1205.84	-0.429571	0.190543	-2.25445	0.0241676	0.370213	Arpp19
ENSMUSG00000020075	8026.56	-0.3519	0.156145	-2.25368	0.0242164	0.370213	Ddx21
ENSMUSG00000097589	1208	0.407881	0.180957	2.25402	0.0241947	0.370213	Dleu2
ENSMUSG00000057531	668.591	-0.355229	0.157672	-2.25297	0.0242611	0.3705	Dtnbp1
ENSMUSG00000087590	141.385	-0.640912	0.284779	-2.25056	0.0244134	0.372428	Epb41l4aos
ENSMUSG00000022672	2148.77	0.346647	0.154123	2.24916	0.0245022	0.372986	Prkdc
ENSMUSG00000078122	30.3334	3.80544	1.69188	2.24924	0.0244969	0.372986	F630028O10Rik
ENSMUSG00000004897	3489.07	-0.296365	0.131813	-2.24837	0.0245527	0.373357	Hdgf
ENSMUSG00000025362	3843.2	-1.0671	0.475005	-2.2465	0.0246717	0.374769	Rps26
ENSMUSG00000026822	191.595	4.49827	2.00283	2.24596	0.0247068	0.374904	Lcn2
ENSMUSG00000018858	230.941	-0.441568	0.196729	-2.24455	0.0247973	0.375543	Mrpl58
ENSMUSG00000028885	17.7562	1.84183	0.820603	2.24448	0.0248015	0.375543	Smpdl3b
ENSMUSG00000032462	38.9243	1.19413	0.532168	2.2439	0.0248391	0.375714	Pik3cb
ENSMUSG00000034487	29.4548	0.990235	0.441532	2.24272	0.0249147	0.375926	Kdelc2
ENSMUSG00000063200	1278.98	-0.356657	0.158998	-2.24316	0.0248866	0.375926	Nol7
ENSMUSG00000063576	317.82	-0.475062	0.211849	-2.24245	0.024932	0.375926	Klhdc3
ENSMUSG00000031134	1140.89	-0.353689	0.157826	-2.24101	0.0250253	0.376538	Rbmx
ENSMUSG00000053329	213.981	-0.615314	0.274541	-2.24125	0.02501	0.376538	D10Jhu81e
ENSMUSG00000058672	100.908	0.652604	0.29136	2.23986	0.0251003	0.377269	Tubb2a
ENSMUSG00000031453	345.891	0.463396	0.206996	2.23867	0.0251773	0.37803	Rasa3
ENSMUSG00000029108	12.8049	6.60672	2.95447	2.23618	0.02534	0.380073	Pcdh7
ENSMUSG00000024742	23.3663	-1.48198	0.662914	-2.23555	0.0253811	0.38029	Fen1
ENSMUSG00000024529	48.1935	4.3012	1.92447	2.23501	0.0254166	0.380425	Lox
ENSMUSG00000079283	43.7502	-1.00605	0.450262	-2.23436	0.0254593	0.380665	2310009B15Rik
ENSMUSG00000053565	1204.5	-0.361251	0.161751	-2.23338	0.0255239	0.381232	Eif3k
ENSMUSG00000045382	782.741	0.344685	0.154393	2.23251	0.025581	0.381685	Cxcr4
ENSMUSG00000040952	4571.84	-0.470665	0.210999	-2.23065	0.0257044	0.382728	Rps19
ENSMUSG00000069307	31.9495	-1.1731	0.525892	-2.23068	0.0257021	0.382728	Hist1h2bq
ENSMUSG00000024474	1708.8	-0.322269	0.144524	-2.22986	0.0257569	0.38311	Ik
ENSMUSG00000090124	13.7884	1.78126	0.799164	2.2289	0.0258206	0.383659	Ugt1a7c
ENSMUSG00000054405	1493.6	-0.345636	0.155164	-2.22755	0.0259103	0.384004	Dnajc8
ENSMUSG00000084013	298.718	0.402066	0.180477	2.22779	0.0258943	0.384004	Gm14270
ENSMUSG00000117621	300.813	-0.722719	0.324476	-2.22734	0.0259244	0.384004	AC117239.2
ENSMUSG00000022749	412.245	0.385531	0.173123	2.22693	0.0259521	0.384015	Tbc1d23
ENSMUSG00000064354	46.8711	0.958205	0.430826	2.22411	0.0261409	0.38641	mt-Co2
ENSMUSG00000005225	182.857	0.468659	0.211033	2.22079	0.0263652	0.386527	Plekha8
ENSMUSG00000007570	107.862	-0.680424	0.306042	-2.2233	0.0261954	0.386527	Fance
ENSMUSG00000013236	73.2899	0.768487	0.345752	2.22265	0.0262392	0.386527	Ptprs
ENSMUSG00000029599	1194.87	-0.312116	0.14053	-2.22099	0.0263516	0.386527	Ddx54
ENSMUSG00000034192	270.085	-0.822881	0.370443	-2.22134	0.0263278	0.386527	Lsm3
ENSMUSG00000038679	687.492	0.338044	0.152141	2.22192	0.026289	0.386527	Trps1
ENSMUSG00000076586	35.7139	-1.09792	0.494171	-2.22175	0.0263001	0.386527	Igkv8-21
ENSMUSG00000090582	93.1716	0.625909	0.281688	2.222	0.0262835	0.386527	Gm17024
ENSMUSG00000028318	478.452	-0.396877	0.178834	-2.21924	0.0264703	0.38767	Polr1e
ENSMUSG00000024594	323.706	0.426642	0.192316	2.21844	0.0265249	0.387676	Prrc1
ENSMUSG00000071041	4060.81	-0.333926	0.150512	-2.2186	0.0265139	0.387676	Impdh2-ps
ENSMUSG00000092116	35.3078	-1.2621	0.569364	-2.21668	0.0266452	0.389036	Gm10320
ENSMUSG00000002699	80.7761	0.962679	0.434408	2.21607	0.0266868	0.389246	Lcp2
ENSMUSG00000042272	44.8712	0.809295	0.365493	2.21426	0.026811	0.39066	Sestd1
ENSMUSG00000094420	185.146	-0.657844	0.297383	-2.21211	0.0269593	0.39242	Igkv10-96
ENSMUSG00000024217	430.187	-0.498816	0.225626	-2.21081	0.0270489	0.393323	Snrpc
ENSMUSG00000028010	379.271	-1.68926	0.764807	-2.20874	0.0271929	0.393815	Gar1
ENSMUSG00000032575	1003.44	-0.308618	0.139668	-2.20966	0.0271285	0.393815	Manf
ENSMUSG00000041220	316.93	-0.408703	0.184994	-2.20928	0.0271554	0.393815	Elovl6
ENSMUSG00000044906	866.86	0.410354	0.185784	2.20876	0.027191	0.393815	4930503L19Rik
ENSMUSG00000030342	50.6742	1.0955	0.496149	2.208	0.0272446	0.394164	Cd9
ENSMUSG00000021814	847.443	0.332134	0.150456	2.20752	0.0272776	0.394243	Anxa7
ENSMUSG00000058163	21.4903	1.17595	0.53306	2.20605	0.0273808	0.395334	Gm5431
ENSMUSG00000004460	1249.82	-0.330108	0.1497	-2.20512	0.0274456	0.395373	Dnajb11
ENSMUSG00000029402	94.3833	-0.927484	0.420812	-2.20404	0.0275218	0.395373	Snrnp35
ENSMUSG00000031609	140.03	-0.727591	0.330095	-2.20419	0.0275113	0.395373	Sap30
ENSMUSG00000031813	218.882	-0.558531	0.253387	-2.20426	0.0275058	0.395373	Mvb12a
ENSMUSG00000061104	362.897	-0.460643	0.208866	-2.20544	0.0274229	0.395373	Sap18b
ENSMUSG00000062345	102.456	4.47748	2.03318	2.20221	0.0276508	0.396828	Serpinb2
ENSMUSG00000060002	177.961	0.544781	0.247503	2.20111	0.0277282	0.39754	Chpt1
ENSMUSG00000047648	269.968	0.468587	0.213125	2.19865	0.027903	0.399645	Fbxo30
ENSMUSG00000030577	1594.02	-0.297568	0.135428	-2.19725	0.0280029	0.400673	Cd22
ENSMUSG00000026321	18.1368	1.23397	0.561737	2.19671	0.0280412	0.40082	Tnfrsf11a
ENSMUSG00000020692	301.609	-0.435021	0.198115	-2.1958	0.0281061	0.400876	Nle1
ENSMUSG00000097419	15.8754	1.31604	0.599431	2.19548	0.0281292	0.400876	Gm26666
ENSMUSG00000097906	992.62	-0.417396	0.190115	-2.19549	0.0281286	0.400876	Gm9625
ENSMUSG00000024914	334.925	-0.678725	0.309353	-2.19402	0.0282343	0.401573	Drap1
ENSMUSG00000052270	60.5242	3.81705	1.73957	2.19425	0.0282176	0.401573	Fpr2
ENSMUSG00000003848	439.77	-0.436414	0.199134	-2.19156	0.0284116	0.401697	Nob1
ENSMUSG00000021868	318.852	-0.43053	0.196437	-2.19169	0.028402	0.401697	Ppif
ENSMUSG00000028830	441.933	0.365696	0.166761	2.19294	0.028312	0.401697	AU040320
ENSMUSG00000030204	989.835	-0.333142	0.151929	-2.19274	0.0283259	0.401697	Ddx47
ENSMUSG00000033735	70.6177	-1.0151	0.462983	-2.19252	0.0283422	0.401697	Spr
ENSMUSG00000111028	53.5596	-0.78113	0.356419	-2.19161	0.0284077	0.401697	Gm5922
ENSMUSG00000105986	25.1525	1.09467	0.499668	2.19079	0.0284666	0.402077	Gm43065
ENSMUSG00000029804	1059.43	0.357248	0.163148	2.18972	0.0285447	0.402189	Herc3
ENSMUSG00000039100	930.218	0.334177	0.152594	2.18998	0.028526	0.402189	March6
ENSMUSG00000093722	14.8304	1.40429	0.641369	2.18952	0.028559	0.402189	Gm20612
ENSMUSG00000037740	337.713	-0.621824	0.284061	-2.18905	0.0285933	0.402276	Mrps26
ENSMUSG00000023349	111.236	4.43838	2.02831	2.18822	0.0286537	0.402415	Clec4n
ENSMUSG00000034792	166.274	-0.538646	0.246166	-2.18814	0.0286595	0.402415	Gna15
ENSMUSG00000006299	459.025	-0.560215	0.256132	-2.18721	0.028727	0.402572	Aamp
ENSMUSG00000096544	3297.58	-0.992672	0.453812	-2.18741	0.0287126	0.402572	Gm4617
ENSMUSG00000049482	289.03	-0.523584	0.239435	-2.18675	0.0287609	0.402653	Ctu2
ENSMUSG00000028932	1641.1	-0.360194	0.164808	-2.18553	0.0288497	0.403019	Psmc2
ENSMUSG00000037361	654.135	-0.4604	0.210728	-2.18481	0.0289028	0.403019	Sf3b6
ENSMUSG00000037364	2884.01	-0.322391	0.147547	-2.18501	0.028888	0.403019	Srrt
ENSMUSG00000039148	1015.85	-0.377174	0.172576	-2.18555	0.0288483	0.403019	Sart1
ENSMUSG00000055370	35.9986	0.958413	0.43874	2.18447	0.028928	0.403019	Gm9968
ENSMUSG00000052331	1165.75	0.299951	0.137387	2.18326	0.0290169	0.403863	Ankrd44
ENSMUSG00000022760	135.117	-0.559571	0.256421	-2.18224	0.029092	0.403877	Thap7
ENSMUSG00000022946	118.424	0.651754	0.299041	2.17948	0.0292958	0.403877	Dop1b
ENSMUSG00000025076	129.781	0.532954	0.244355	2.18106	0.0291786	0.403877	Casp7
ENSMUSG00000031513	66.3273	0.705141	0.323571	2.17925	0.0293133	0.403877	Leprotl1
ENSMUSG00000038046	228.601	-0.452493	0.207562	-2.18004	0.0292544	0.403877	Mrm3
ENSMUSG00000040528	330.852	-0.427194	0.196068	-2.1788	0.0293466	0.403877	Milr1
ENSMUSG00000040824	563.857	-0.615796	0.282448	-2.18021	0.0292416	0.403877	Snrpd2
ENSMUSG00000042190	13.8944	4.63624	2.12533	2.18142	0.0291527	0.403877	Cmklr1
ENSMUSG00000044730	151.425	-0.596268	0.273312	-2.18164	0.0291363	0.403877	9930104L06Rik
ENSMUSG00000069268	351.188	-1.35263	0.619983	-2.18172	0.0291302	0.403877	Hist1h2bf
ENSMUSG00000069744	1139.27	-0.352118	0.161621	-2.17866	0.0293569	0.403877	Psmb3
ENSMUSG00000103995	136.664	-0.737816	0.338497	-2.17968	0.0292809	0.403877	5730488B01Rik
ENSMUSG00000019689	34.0318	-1.48594	0.682418	-2.17746	0.0294463	0.404684	Fmc1
ENSMUSG00000054455	323.805	-0.54572	0.250662	-2.17711	0.0294722	0.404684	Vapb
ENSMUSG00000030432	112.007	-0.582415	0.267652	-2.17601	0.0295544	0.405106	Rpl28
ENSMUSG00000085913	57.5205	0.712213	0.327312	2.17594	0.0295597	0.405106	Gm15601
ENSMUSG00000034926	671.112	-0.339187	0.155922	-2.17536	0.0296028	0.405309	Dhcr24
ENSMUSG00000024925	138.123	-0.956962	0.440331	-2.17328	0.0297594	0.406003	Rnaseh2c
ENSMUSG00000028964	1157.78	-0.398512	0.183309	-2.17399	0.0297062	0.406003	Park7
ENSMUSG00000029430	4636.78	-0.553735	0.254893	-2.17242	0.0298239	0.406003	Ran
ENSMUSG00000074182	294.798	-0.512735	0.235985	-2.17275	0.0297994	0.406003	Znhit6
ENSMUSG00000092526	17.9095	1.48522	0.683202	2.17391	0.0297117	0.406003	Gm17907
ENSMUSG00000094787	25.0361	-1.27834	0.588246	-2.17313	0.0297705	0.406003	Ighv1-54
ENSMUSG00000000915	1876.09	-0.33315	0.153483	-2.17059	0.029962	0.406721	Hip1r
ENSMUSG00000029190	469.977	0.354733	0.163416	2.17073	0.0299518	0.406721	D5Ertd579e
ENSMUSG00000046207	364.301	0.412473	0.189984	2.17109	0.0299245	0.406721	Pik3r6
ENSMUSG00000094797	88.6052	-0.83216	0.383542	-2.16967	0.0300318	0.407281	Igkv6-15
ENSMUSG00000019362	468.135	-0.693335	0.319899	-2.16735	0.0302079	0.407406	D8Ertd738e
ENSMUSG00000022462	5643.28	0.326782	0.150692	2.16854	0.0301179	0.407406	Slc38a2
ENSMUSG00000024013	96.3878	-0.606562	0.27987	-2.1673	0.030212	0.407406	Fgd2
ENSMUSG00000039899	142.376	0.651119	0.300199	2.16896	0.030086	0.407406	Fgl2
ENSMUSG00000050022	67.8462	0.707705	0.326459	2.16782	0.0301723	0.407406	Amz1
ENSMUSG00000104235	540.979	0.37867	0.174682	2.16777	0.030176	0.407406	Gm37589
ENSMUSG00000024095	46.4466	0.974877	0.450318	2.16486	0.0303982	0.407993	Hnrnpll
ENSMUSG00000034361	38.3529	1.03299	0.476931	2.16592	0.0303172	0.407993	Cpne2
ENSMUSG00000048234	247.997	0.486649	0.224775	2.16506	0.0303835	0.407993	Rnf149
ENSMUSG00000056220	84.7509	0.697798	0.322297	2.16507	0.030382	0.407993	Pla2g4a
ENSMUSG00000112642	25.6834	1.04493	0.482487	2.16571	0.0303333	0.407993	Gm17849
ENSMUSG00000083992	2054.73	-0.503061	0.232555	-2.16319	0.0305264	0.409329	Gm11478
ENSMUSG00000044627	979.413	-0.651921	0.301479	-2.16241	0.0305865	0.409477	Swi5
ENSMUSG00000051339	13.7324	1.62955	0.753634	2.16225	0.0305987	0.409477	2900026A02Rik
ENSMUSG00000074754	30.8589	-1.12487	0.520309	-2.16193	0.0306234	0.409477	Smim26
ENSMUSG00000024781	365.025	0.570591	0.264009	2.16125	0.0306756	0.409576	Lipa
ENSMUSG00000058135	43.613	1.20198	0.556206	2.16104	0.0306921	0.409576	Gstm1
ENSMUSG00000101972	773.737	-1.86588	0.863546	-2.16072	0.0307168	0.409576	Hist1h3i
ENSMUSG00000009376	95.8991	4.11073	1.90316	2.15995	0.0307766	0.40961	Met
ENSMUSG00000041560	1789.81	-0.401187	0.18573	-2.16005	0.0307685	0.40961	Nop53
ENSMUSG00000038538	1456.47	0.300162	0.139004	2.15938	0.0308204	0.409811	Ubn2
ENSMUSG00000028545	201.983	-0.505362	0.23415	-2.15828	0.030906	0.410567	Bend5
ENSMUSG00000038712	179.746	0.491387	0.227764	2.15744	0.030971	0.410668	Mindy1
ENSMUSG00000118012	77.1755	2.15151	0.997123	2.15772	0.0309498	0.410668	AC158975.2
ENSMUSG00000020250	4527.02	0.282456	0.131011	2.15598	0.0310854	0.410985	Txnrd1
ENSMUSG00000021771	3215.49	-0.327591	0.151962	-2.15575	0.0311034	0.410985	Vdac2
ENSMUSG00000034041	393.725	-0.48307	0.224137	-2.15525	0.0311425	0.410985	Lyl1
ENSMUSG00000037958	531.601	-0.387629	0.179796	-2.15594	0.0310887	0.410985	Nsrp1
ENSMUSG00000040624	29.2732	2.9428	1.36584	2.15457	0.0311951	0.410985	Plekhg1
ENSMUSG00000071714	23.8872	3.8823	1.8019	2.15456	0.0311962	0.410985	Csf2rb2
ENSMUSG00000097140	52.885	0.806708	0.374248	2.15554	0.0311193	0.410985	Gm26779
ENSMUSG00000037370	140.148	0.55319	0.256895	2.15337	0.0312894	0.411833	Enpp1
ENSMUSG00000000530	24.4787	1.03709	0.482491	2.14946	0.0315982	0.412078	Acvrl1
ENSMUSG00000000934	72.2521	-0.697955	0.324395	-2.15156	0.0314323	0.412078	Top1mt
ENSMUSG00000005672	54.8749	0.925825	0.430211	2.15203	0.0313953	0.412078	Kit
ENSMUSG00000020708	1446.44	-0.410299	0.191055	-2.14755	0.0317495	0.412078	Psmc5
ENSMUSG00000021520	420.687	-0.601604	0.279962	-2.14888	0.031644	0.412078	Uqcrb
ENSMUSG00000026358	32.9081	1.13956	0.52963	2.15162	0.0314276	0.412078	Rgs1
ENSMUSG00000027652	1658.2	0.338184	0.157484	2.14741	0.0317603	0.412078	Ralgapb
ENSMUSG00000032344	15.7103	1.41334	0.656523	2.15277	0.0313369	0.412078	Cgas
ENSMUSG00000033326	1347.97	0.297219	0.138278	2.14943	0.0315999	0.412078	Kdm4a
ENSMUSG00000037685	486.462	0.361415	0.168262	2.14793	0.0317194	0.412078	Atp8a1
ENSMUSG00000037933	777.454	-0.309733	0.144202	-2.14791	0.031721	0.412078	Bicd2
ENSMUSG00000048612	115.536	1.82312	0.849029	2.1473	0.0317693	0.412078	Myof
ENSMUSG00000067194	1763.93	-0.378857	0.176387	-2.14787	0.031724	0.412078	Eif1ax
ENSMUSG00000085787	257.391	-2.09987	0.977135	-2.14901	0.0316334	0.412078	Gm13092
ENSMUSG00000094075	74.0465	-0.730133	0.339698	-2.14936	0.0316059	0.412078	Ighv1-80
ENSMUSG00000099517	964.75	-1.8821	0.875909	-2.14874	0.0316549	0.412078	Hist1h3g
ENSMUSG00000038085	85.6657	1.01597	0.473473	2.14578	0.0318906	0.413277	Cnbd2
ENSMUSG00000028599	421.729	1.4281	0.666029	2.1442	0.0320166	0.414158	Tnfrsf1b
ENSMUSG00000078184	56.0823	-0.855976	0.399153	-2.14448	0.0319945	0.414158	Rbm8a2
ENSMUSG00000093896	27.1873	-1.16893	0.545541	-2.14271	0.0321365	0.415334	Ighv1-76
ENSMUSG00000049600	116.617	-0.549296	0.256488	-2.1416	0.0322253	0.416105	Zbtb45
ENSMUSG00000030744	12221.3	-0.44848	0.209613	-2.13956	0.0323901	0.417856	Rps3
ENSMUSG00000024665	324.162	-0.443832	0.207504	-2.13891	0.032443	0.418016	Fads2
ENSMUSG00000031245	393.069	-0.647296	0.302703	-2.13839	0.0324853	0.418016	Hmgn5
ENSMUSG00000053801	803.564	-0.385234	0.180157	-2.13833	0.0324903	0.418016	Grwd1
ENSMUSG00000007338	484.255	-0.396638	0.185758	-2.13524	0.0327414	0.419527	Mrpl49
ENSMUSG00000021279	116.176	0.646955	0.302976	2.13533	0.0327337	0.419527	Cdc42bpb
ENSMUSG00000036078	191.984	-0.478997	0.224355	-2.13499	0.0327616	0.419527	Sigmar1
ENSMUSG00000042675	125.303	0.658632	0.308533	2.13472	0.0327838	0.419527	Ypel3
ENSMUSG00000049164	1033.6	0.475051	0.222502	2.13505	0.0327572	0.419527	Zfp518a
ENSMUSG00000059058	202.539	-0.767848	0.359421	-2.13635	0.032651	0.419527	Tma7-ps
ENSMUSG00000024014	376.54	-0.505102	0.236888	-2.13225	0.0329867	0.41968	Pim1
ENSMUSG00000026970	563.037	0.369709	0.173374	2.13244	0.0329707	0.41968	Rbms1
ENSMUSG00000030983	849.067	-0.425699	0.199521	-2.1336	0.0328755	0.41968	Bccip
ENSMUSG00000034203	504.839	-0.468782	0.219918	-2.13162	0.0330383	0.41968	Chchd4
ENSMUSG00000040249	107.213	3.58442	1.68204	2.131	0.0330894	0.41968	Lrp1
ENSMUSG00000049760	273.004	-0.711336	0.333782	-2.13114	0.0330774	0.41968	2410015M20Rik
ENSMUSG00000074129	397.567	-0.729705	0.342238	-2.13215	0.0329943	0.41968	Rpl13a
ENSMUSG00000082674	77.2985	-0.869366	0.407477	-2.13353	0.032881	0.41968	Gm11914
ENSMUSG00000084350	397.049	0.593949	0.278602	2.13189	0.0330156	0.41968	Znf41-ps
ENSMUSG00000095700	16.5337	-1.44578	0.677851	-2.13288	0.0329343	0.41968	Ighv10-3
ENSMUSG00000038900	482.025	-0.517923	0.24321	-2.12953	0.0332103	0.42084	Rpl12
ENSMUSG00000015023	799.752	-0.306039	0.143788	-2.12841	0.0333031	0.42127	Ddx19a
ENSMUSG00000041035	123.243	-0.575446	0.270342	-2.12858	0.0332887	0.42127	Gm17018
ENSMUSG00000025352	262.693	-0.549713	0.258361	-2.12769	0.0333629	0.421652	Gdf11
ENSMUSG00000030213	1505.09	0.336735	0.158341	2.12664	0.0334498	0.42218	Atf7ip
ENSMUSG00000083716	1224.79	-0.533998	0.251119	-2.12648	0.0334637	0.42218	Gm13436
ENSMUSG00000029082	39.254	2.91325	1.37063	2.12548	0.0335463	0.422849	Bst1
ENSMUSG00000071510	18.3019	1.24151	0.584207	2.12512	0.0335769	0.422862	Olfr172
ENSMUSG00000049517	435.168	-0.500493	0.235646	-2.12392	0.0336772	0.423752	Rps23
ENSMUSG00000017716	1115.65	-0.337853	0.159184	-2.1224	0.0338039	0.423891	Birc5
ENSMUSG00000022139	747.665	0.370614	0.174577	2.12292	0.0337604	0.423891	Mbnl2
ENSMUSG00000035478	635.995	-0.570014	0.268473	-2.12317	0.0337397	0.423891	Mbd3
ENSMUSG00000107608	46.7465	-0.797643	0.375827	-2.12237	0.0338069	0.423891	Gm43863
ENSMUSG00000033047	2799.41	-0.30322	0.142944	-2.12125	0.0339009	0.424325	Eif3l
ENSMUSG00000113491	84.1664	0.588377	0.277343	2.12148	0.0338814	0.424325	Gm19221
ENSMUSG00000020716	886.687	0.379501	0.178981	2.12034	0.0339775	0.424541	Nf1
ENSMUSG00000109576	13.413	1.44195	0.679959	2.12064	0.0339522	0.424541	Gm44704
ENSMUSG00000022389	318.554	0.404093	0.19063	2.11977	0.0340252	0.424765	Tef
ENSMUSG00000017999	1567.15	-0.346947	0.163769	-2.11852	0.0341313	0.425169	Ddx27
ENSMUSG00000033066	79.5852	1.12782	0.532339	2.11861	0.0341237	0.425169	Gas7
ENSMUSG00000071655	903.594	-0.395117	0.186553	-2.11798	0.0341765	0.425169	Ubxn1
ENSMUSG00000074733	655.904	0.379176	0.179016	2.11811	0.0341654	0.425169	Zfp950
ENSMUSG00000061887	535.283	0.336369	0.158956	2.11611	0.0343352	0.426772	Ssbp3
ENSMUSG00000020319	95.6845	0.559832	0.264762	2.11448	0.0344747	0.427715	Wdpcp
ENSMUSG00000039202	741.368	0.33766	0.159713	2.11417	0.0345009	0.427715	Abhd2
ENSMUSG00000039621	585.735	0.408516	0.193186	2.11463	0.0344615	0.427715	Prex1
ENSMUSG00000019370	2423.3	-0.417902	0.197756	-2.11322	0.0345818	0.427976	Calm3
ENSMUSG00000061477	950.59	-0.400973	0.189722	-2.11348	0.03456	0.427976	Rps7
ENSMUSG00000027398	269.226	3.96823	1.87825	2.11273	0.034624	0.428127	Il1b
ENSMUSG00000000958	88.689	0.632905	0.299672	2.11199	0.0346872	0.428244	Slc7a7
ENSMUSG00000021108	16.9741	1.66436	0.788089	2.1119	0.0346951	0.428244	Prkch
ENSMUSG00000055485	24.7925	1.17293	0.555477	2.11157	0.0347233	0.428244	Soga1
ENSMUSG00000000982	196.964	3.39543	1.61192	2.10645	0.035165	0.430156	Ccl3
ENSMUSG00000008333	951.096	-0.395789	0.188146	-2.10363	0.0354107	0.430156	Snrpb2
ENSMUSG00000015748	851.523	-0.327455	0.155723	-2.1028	0.035483	0.430156	Prpf3
ENSMUSG00000022234	6929.83	-0.295983	0.140794	-2.10223	0.0355329	0.430156	Cct5
ENSMUSG00000022799	320.682	0.428991	0.203901	2.10392	0.0353855	0.430156	Arhgap31
ENSMUSG00000024833	1095.91	-0.317034	0.150402	-2.10792	0.0350381	0.430156	Pola2
ENSMUSG00000025580	1590.28	-0.344641	0.163559	-2.10713	0.0351059	0.430156	Eif4a3
ENSMUSG00000027219	628.571	0.327313	0.155537	2.10441	0.0353429	0.430156	Slc28a2
ENSMUSG00000028028	69.5	0.716656	0.340299	2.10596	0.0352077	0.430156	Alpk1
ENSMUSG00000032231	48.0401	1.26346	0.601018	2.1022	0.0355359	0.430156	Anxa2
ENSMUSG00000033938	446.647	-0.652481	0.310331	-2.10253	0.0355068	0.430156	Ndufb7
ENSMUSG00000039191	975.556	0.405975	0.192804	2.10564	0.035236	0.430156	Rbpj
ENSMUSG00000039768	959.858	-0.367994	0.175113	-2.10146	0.0356006	0.430156	Dnajc11
ENSMUSG00000040111	134.958	0.577021	0.274563	2.1016	0.0355885	0.430156	Gramd1b
ENSMUSG00000044018	426.217	-0.362793	0.172089	-2.10818	0.0350156	0.430156	Mrpl50
ENSMUSG00000047547	204.183	-0.480602	0.228645	-2.10196	0.0355571	0.430156	Cltb
ENSMUSG00000052798	1483.25	-0.329033	0.156249	-2.10583	0.0352191	0.430156	Nup107
ENSMUSG00000059689	100.246	0.584008	0.27775	2.10264	0.0354974	0.430156	Zfp637
ENSMUSG00000078348	345.033	-0.716754	0.34049	-2.10507	0.0352852	0.430156	Sf3b5
ENSMUSG00000079470	836.241	-0.337018	0.160325	-2.10209	0.0355451	0.430156	Utp14b
ENSMUSG00000090732	16.662	1.37111	0.652154	2.10244	0.0355151	0.430156	4930579O11Rik
ENSMUSG00000105572	192.645	0.598044	0.283583	2.10888	0.0349546	0.430156	Gm43300
ENSMUSG00000105641	14.8219	-2.22743	1.05666	-2.108	0.0350311	0.430156	Gm5853
ENSMUSG00000110993	69.3771	0.678501	0.322689	2.10265	0.0354965	0.430156	Gm47963
ENSMUSG00000015937	1251.55	-0.43231	0.205838	-2.10024	0.0357078	0.43036	H2afy
ENSMUSG00000021276	515.432	-0.385652	0.183579	-2.10075	0.0356632	0.43036	Cinp
ENSMUSG00000095583	36.0735	-1.15826	0.551478	-2.10028	0.0357045	0.43036	Ighv14-2
ENSMUSG00000079435	295.634	-0.624746	0.297526	-2.0998	0.0357464	0.430462	Rpl36a
ENSMUSG00000047798	503.586	-0.430067	0.204847	-2.09946	0.0357766	0.430463	Cd300lf
ENSMUSG00000070319	1469.31	-0.377769	0.180004	-2.09867	0.0358463	0.43094	Eif3g
ENSMUSG00000044734	68.6014	-0.674441	0.321787	-2.09593	0.0360888	0.43349	Serpinb1a
ENSMUSG00000105906	528.382	-0.508786	0.243173	-2.09228	0.0364135	0.437023	Iglc1
ENSMUSG00000019820	568.789	0.408852	0.19562	2.09003	0.0366149	0.437455	Utrn
ENSMUSG00000020601	152.726	0.493166	0.235971	2.08995	0.0366227	0.437455	Trib2
ENSMUSG00000028330	1996.28	-0.306372	0.146514	-2.09107	0.0365219	0.437455	Ncbp1
ENSMUSG00000030257	144.344	0.638144	0.305276	2.09038	0.0365836	0.437455	Srgap3
ENSMUSG00000075053	1173.61	0.408701	0.195567	2.08983	0.0366331	0.437455	Vdac3-ps1
ENSMUSG00000075596	76.5635	0.630558	0.301722	2.08986	0.0366301	0.437455	B130006D01Rik
ENSMUSG00000023942	200.982	-0.478188	0.228921	-2.08888	0.0367185	0.437743	Slc29a1
ENSMUSG00000059796	1818.44	-0.530049	0.253742	-2.08892	0.0367145	0.437743	Eif4a1
ENSMUSG00000024425	671.694	0.350262	0.167711	2.08848	0.0367545	0.437808	Ndfip1
ENSMUSG00000032193	1045.65	-0.308083	0.147563	-2.0878	0.036816	0.438175	Ldlr
ENSMUSG00000030138	2650.33	-0.304881	0.146084	-2.08703	0.0368856	0.438638	Bms1
ENSMUSG00000100786	40.1546	0.948378	0.454676	2.08583	0.0369938	0.439559	Gm28940
ENSMUSG00000021595	4210.76	-0.301984	0.14481	-2.08538	0.0370346	0.439674	Nsun2
ENSMUSG00000046062	2868.09	0.26395	0.126597	2.08497	0.0370717	0.439674	Ppp1r15b
ENSMUSG00000115312	89.7629	-0.695572	0.333655	-2.08471	0.0370958	0.439674	Gm8518
ENSMUSG00000084131	61.7177	-1.24516	0.597434	-2.08417	0.0371444	0.439885	Rpl3-ps2
ENSMUSG00000021131	514.216	-0.390491	0.18747	-2.08295	0.0372557	0.440839	Erh
ENSMUSG00000062248	445.321	-0.592537	0.284849	-2.08018	0.0375087	0.443465	Cks2
ENSMUSG00000033209	35.841	0.831757	0.40005	2.07913	0.0376053	0.443647	Ttc28
ENSMUSG00000063439	107.932	-0.767626	0.369288	-2.07866	0.0376482	0.443647	B9d2
ENSMUSG00000064246	19.3045	5.1516	2.47813	2.07883	0.0376328	0.443647	Chil1
ENSMUSG00000083621	2129.26	-0.561289	0.269958	-2.07917	0.0376018	0.443647	Gm14586
ENSMUSG00000035671	191.784	0.435353	0.209508	2.07797	0.0377118	0.443665	Zswim4
ENSMUSG00000036160	635.854	-0.430061	0.206949	-2.0781	0.0377003	0.443665	Surf6
ENSMUSG00000028911	392.716	-0.371361	0.178788	-2.0771	0.0377919	0.443877	Srsf4
ENSMUSG00000064844	11.9409	-2.4208	1.16547	-2.07711	0.0377914	0.443877	Gm26202
ENSMUSG00000021957	5066.52	-0.314336	0.151462	-2.07535	0.0379541	0.445335	Tkt
ENSMUSG00000040093	311.481	0.428387	0.206443	2.07509	0.0379784	0.445335	Bmf
ENSMUSG00000074591	17.4321	-1.37835	0.664823	-2.07326	0.0381479	0.446955	Ankub1
ENSMUSG00000001983	122.205	-0.563599	0.272013	-2.07195	0.0382697	0.44765	Taco1
ENSMUSG00000027804	2226.55	-0.372908	0.179965	-2.07212	0.0382542	0.44765	Ppid
ENSMUSG00000024844	856.767	-0.457184	0.220797	-2.07061	0.0383954	0.448222	Banf1
ENSMUSG00000034259	156.01	-0.549264	0.265211	-2.07105	0.0383543	0.448222	Exosc4
ENSMUSG00000112068	23.7339	-1.12607	0.543883	-2.07042	0.0384127	0.448222	Gm9182
ENSMUSG00000030474	14.1429	4.67356	2.25805	2.06974	0.038477	0.448452	Siglece
ENSMUSG00000068706	631.847	-0.382175	0.184666	-2.06954	0.0384952	0.448452	Gm10250
ENSMUSG00000017861	1953.44	-0.292824	0.141526	-2.06904	0.0385419	0.448621	Mybl2
ENSMUSG00000035278	184.898	-0.655297	0.316866	-2.06806	0.0386346	0.448621	Plekhj1
ENSMUSG00000040550	1110.49	-0.313352	0.151489	-2.06849	0.038594	0.448621	Otud6b
ENSMUSG00000112148	46.2499	2.28834	1.10652	2.06805	0.0386353	0.448621	Lilrb4a
ENSMUSG00000030830	2775.17	0.357367	0.172923	2.06662	0.0387696	0.449815	Itgal
ENSMUSG00000020949	988.828	-0.305955	0.148079	-2.06616	0.0388136	0.449839	Fkbp3
ENSMUSG00000076609	3770.4	-0.379173	0.183536	-2.06594	0.0388345	0.449839	Igkc
ENSMUSG00000029591	299.755	-0.516941	0.250317	-2.06514	0.0389093	0.450116	Ung
ENSMUSG00000049871	667.237	0.359351	0.174019	2.06502	0.0389215	0.450116	Nlrc3
ENSMUSG00000073987	61.1267	0.708722	0.343484	2.06333	0.039081	0.451595	Ggh
ENSMUSG00000060467	320.812	-0.545374	0.264408	-2.06262	0.0391489	0.451846	Gm10080
ENSMUSG00000108414	841.771	-0.55576	0.269467	-2.06244	0.0391659	0.451846	Snhg1
ENSMUSG00000029291	575.298	-0.340205	0.165008	-2.06175	0.0392315	0.452238	Rufy3
ENSMUSG00000041697	557.015	-1.17089	0.568212	-2.06066	0.0393351	0.453067	Cox6a1
ENSMUSG00000118283	32.9208	-0.939315	0.455978	-2.06	0.0393986	0.453433	AC132351.1
ENSMUSG00000001383	772.958	-0.511097	0.248181	-2.05937	0.0394584	0.453439	Zmat2
ENSMUSG00000003955	206.553	-0.603095	0.29286	-2.05933	0.0394626	0.453439	Fam162a
ENSMUSG00000025977	29.7802	0.92815	0.450976	2.05809	0.0395815	0.454095	Boll
ENSMUSG00000069310	1047.62	-1.97104	0.957712	-2.05807	0.0395832	0.454095	Hist1h3c
ENSMUSG00000058603	1614.91	-0.366192	0.177981	-2.05748	0.0396401	0.454383	Rpl28-ps1
ENSMUSG00000020720	1806.62	-0.310596	0.151211	-2.05406	0.0399697	0.457549	Psmd12
ENSMUSG00000030512	690.539	-0.36824	0.179284	-2.05395	0.0399803	0.457549	Snrpa1
ENSMUSG00000004508	27.8886	1.17204	0.570906	2.05294	0.0400783	0.458303	Gab2
ENSMUSG00000080712	79.148	-1.81212	0.882882	-2.0525	0.040121	0.458425	Hist3h2bb-ps
ENSMUSG00000001440	9996.6	-0.270326	0.131909	-2.04935	0.0404283	0.459332	Kpnb1
ENSMUSG00000025404	338.973	0.476306	0.232451	2.04906	0.0404566	0.459332	R3hdm2
ENSMUSG00000036112	3324.09	-0.31224	0.152305	-2.05009	0.0403555	0.459332	Metap2
ENSMUSG00000056629	134.488	-0.853981	0.416686	-2.04946	0.0404171	0.459332	Fkbp2
ENSMUSG00000070572	139.82	-0.622301	0.303576	-2.04991	0.0403736	0.459332	Trmt112-ps2
ENSMUSG00000084106	4148.76	-0.365184	0.178048	-2.05104	0.0402626	0.459332	Gm6136
ENSMUSG00000087141	231.875	0.487989	0.238154	2.04905	0.0404575	0.459332	Plcxd2
ENSMUSG00000103634	33.3911	1.03316	0.503854	2.05052	0.040314	0.459332	3110062G12Rik
ENSMUSG00000001424	2706.23	-0.277329	0.135527	-2.0463	0.0407266	0.459519	Snd1
ENSMUSG00000019139	886.151	-0.297025	0.145341	-2.04365	0.0409883	0.459519	Isyna1
ENSMUSG00000019986	155.299	0.479454	0.234089	2.04817	0.0405437	0.459519	Ahi1
ENSMUSG00000020300	661.17	0.437282	0.213898	2.04435	0.0409189	0.459519	Cpeb4
ENSMUSG00000020526	128.073	-0.588636	0.287526	-2.04724	0.0406341	0.459519	Znhit3
ENSMUSG00000022892	87.6809	1.93649	0.947551	2.04368	0.0409855	0.459519	App
ENSMUSG00000024309	148.578	-0.87436	0.427195	-2.04675	0.0406829	0.459519	Pfdn6
ENSMUSG00000025058	328.563	0.362561	0.177235	2.04566	0.0407903	0.459519	5430427O19Rik
ENSMUSG00000030188	190.628	-0.538821	0.263548	-2.04449	0.0409054	0.459519	Magohb
ENSMUSG00000035048	100.549	-0.948579	0.46331	-2.0474	0.0406191	0.459519	Anapc13
ENSMUSG00000035385	31.8352	4.86389	2.3794	2.04416	0.0409375	0.459519	Ccl2
ENSMUSG00000040860	135.956	-0.641089	0.313345	-2.04595	0.0407611	0.459519	Crocc
ENSMUSG00000058818	94.7634	0.831112	0.406324	2.04544	0.0408114	0.459519	Pirb
ENSMUSG00000076934	210.786	-0.762235	0.372222	-2.0478	0.0405798	0.459519	Iglv1
ENSMUSG00000090019	517.179	-0.583125	0.285078	-2.0455	0.040806	0.459519	Gimap1
ENSMUSG00000117869	969.002	-0.330361	0.161615	-2.04412	0.0409416	0.459519	AC121821.1
ENSMUSG00000004980	15261.1	-0.415939	0.20374	-2.04152	0.0411988	0.460795	Hnrnpa2b1
ENSMUSG00000033307	1164.78	-1.32847	0.650631	-2.04182	0.0411699	0.460795	Mif
ENSMUSG00000096715	23.5665	-1.2052	0.590155	-2.04217	0.0411345	0.460795	Igkv3-4
ENSMUSG00000054720	408.766	0.401991	0.197124	2.03928	0.0414221	0.46293	Lrrc8c
ENSMUSG00000040842	971.507	-0.467414	0.229313	-2.03833	0.0415173	0.463631	Szrd1
ENSMUSG00000005625	1204.39	-0.38878	0.190923	-2.03632	0.0417185	0.463705	Psmd4
ENSMUSG00000008859	236.505	-0.430936	0.211475	-2.03776	0.0415738	0.463705	Rala
ENSMUSG00000019987	25.4697	1.15614	0.567761	2.03632	0.0417185	0.463705	Arg1
ENSMUSG00000041632	261.523	-0.419772	0.206142	-2.03632	0.0417178	0.463705	Mrps27
ENSMUSG00000110744	291.394	-0.480287	0.235745	-2.03731	0.0416187	0.463705	Gm5171
ENSMUSG00000112391	37.8857	0.85744	0.421037	2.0365	0.0417006	0.463705	Gm48230
ENSMUSG00000032028	146.112	-0.500459	0.245879	-2.03539	0.0418121	0.464253	Nxpe2
ENSMUSG00000039221	171.906	-0.661656	0.325161	-2.03486	0.0418653	0.464253	Rpl22l1
ENSMUSG00000102721	103.97	0.692923	0.340506	2.03498	0.0418528	0.464253	A630081D01Rik
ENSMUSG00000029480	554.694	-0.340435	0.167374	-2.03398	0.0419538	0.464704	Dhx37
ENSMUSG00000057561	2152.12	-0.307842	0.151362	-2.03381	0.0419709	0.464704	Eif1a
ENSMUSG00000036792	469.037	0.374454	0.184191	2.03297	0.0420558	0.465283	Mbd5
ENSMUSG00000026566	31.232	-0.968897	0.476677	-2.03261	0.0420921	0.465325	Mpzl1
ENSMUSG00000079293	21.939	3.41695	1.68139	2.03221	0.0421321	0.465407	Clec7a
ENSMUSG00000026201	238.916	-0.440854	0.217061	-2.03101	0.0422539	0.466177	Stk16
ENSMUSG00000034634	3428.57	-0.370336	0.182352	-2.03088	0.0422671	0.466177	Ly6d
ENSMUSG00000040410	186.683	0.454134	0.223661	2.03046	0.04231	0.46629	Fbxl4
ENSMUSG00000006289	304.661	-0.439009	0.216559	-2.02721	0.0426411	0.468097	Osgep
ENSMUSG00000008958	244.764	-0.462723	0.228274	-2.02705	0.0426574	0.468097	Vps72
ENSMUSG00000009739	36.5374	0.895204	0.441788	2.02632	0.0427318	0.468097	Pou6f1
ENSMUSG00000020211	374.173	-0.499982	0.246519	-2.02816	0.0425435	0.468097	Sf3a2
ENSMUSG00000020785	64.5979	0.654412	0.322869	2.02687	0.0426762	0.468097	Camkk1
ENSMUSG00000045752	222.854	-0.649927	0.32063	-2.02703	0.0426591	0.468097	Tssc4
ENSMUSG00000086564	12.2589	1.73197	0.854156	2.0277	0.0425906	0.468097	Cd101
ENSMUSG00000099998	705.029	-0.348345	0.171914	-2.02628	0.0427359	0.468097	Gm6501
ENSMUSG00000024991	13435.9	-0.297131	0.14669	-2.02557	0.0428089	0.468538	Eif3a
ENSMUSG00000031827	2360.55	-0.446116	0.220367	-2.02442	0.0429267	0.469467	Cotl1
ENSMUSG00000007817	719.738	0.46195	0.228266	2.02374	0.0429973	0.46988	Zmiz1
ENSMUSG00000023175	928.812	-0.397389	0.196853	-2.01871	0.0435171	0.472213	Bsg
ENSMUSG00000025465	262.671	0.422298	0.208932	2.02122	0.0432572	0.472213	Echs1
ENSMUSG00000032487	207.311	2.42923	1.20285	2.01956	0.0434294	0.472213	Ptgs2
ENSMUSG00000036850	257.912	-0.477129	0.236334	-2.01888	0.0435001	0.472213	Mrpl41
ENSMUSG00000041774	119.5	-0.554269	0.274565	-2.01872	0.0435165	0.472213	Ydjc
ENSMUSG00000061904	3854.93	-0.296123	0.146659	-2.01913	0.0434739	0.472213	Slc25a3
ENSMUSG00000063383	47.1108	0.763164	0.377974	2.01909	0.0434776	0.472213	Zfp947
ENSMUSG00000081657	15.7473	-1.28908	0.638326	-2.01947	0.043438	0.472213	Gm15466
ENSMUSG00000092060	91.3094	0.591663	0.293058	2.01893	0.0434944	0.472213	Bend4
ENSMUSG00000096883	253.303	-1.31177	0.649878	-2.01848	0.0435411	0.472213	Shisa8
ENSMUSG00000008140	225.598	-0.492186	0.244067	-2.0166	0.0437368	0.472657	Emc10
ENSMUSG00000019982	580.893	-0.368253	0.18266	-2.01606	0.043794	0.472657	Myb
ENSMUSG00000020171	616.498	-0.396006	0.196407	-2.01625	0.0437738	0.472657	Yeats4
ENSMUSG00000020733	816.109	-0.330646	0.164021	-2.01587	0.0438135	0.472657	Slc9a3r1
ENSMUSG00000025134	1636.17	-0.378168	0.187486	-2.01705	0.0436904	0.472657	Alyref
ENSMUSG00000095098	43.5492	-2.32104	1.15051	-2.01741	0.0436527	0.472657	Ccdc85b
ENSMUSG00000099051	19.0239	1.08871	0.539799	2.01689	0.0437071	0.472657	Gm27241
ENSMUSG00000032712	1298.92	0.384013	0.19057	2.01507	0.0438971	0.472844	Resf1
ENSMUSG00000100210	1897.1	-1.71653	0.851827	-2.01511	0.0438929	0.472844	Hist1h3f
ENSMUSG00000025402	14.9252	-1.40933	0.699651	-2.01434	0.0439742	0.472963	Nab2
ENSMUSG00000026027	181.725	0.447362	0.222068	2.01453	0.043954	0.472963	Stradb
ENSMUSG00000021116	3358.73	-0.308673	0.153324	-2.01321	0.0440927	0.47388	Eif2s1
ENSMUSG00000001128	461.765	0.371478	0.184586	2.01249	0.0441682	0.47398	Cfp
ENSMUSG00000058392	1648.58	-0.282182	0.140208	-2.0126	0.0441563	0.47398	Rrp1b
ENSMUSG00000029310	342.423	-0.379304	0.188543	-2.01177	0.0442444	0.474037	Nudt9
ENSMUSG00000029379	181.239	3.73738	1.85801	2.0115	0.0442731	0.474037	Cxcl3
ENSMUSG00000029725	38.5332	-0.917567	0.456091	-2.01181	0.0442404	0.474037	Ppp1r35
ENSMUSG00000094198	30.4081	-1.03798	0.516211	-2.01076	0.0443505	0.47451	Ighv1-50
ENSMUSG00000032040	287.388	-0.495611	0.246667	-2.00923	0.0445126	0.475177	Dcps
ENSMUSG00000063019	48.6172	-0.912995	0.454374	-2.00935	0.0445004	0.475177	Manbal
ENSMUSG00000102976	164.873	0.497649	0.24766	2.0094	0.0444948	0.475177	Zc3h11a
ENSMUSG00000037172	551.477	0.352262	0.175355	2.00885	0.0445526	0.47525	E330009J07Rik
ENSMUSG00000075467	159.399	-0.541002	0.269458	-2.00774	0.0446704	0.476151	Dnlz
ENSMUSG00000001380	1285.44	-0.291379	0.145483	-2.00284	0.0451945	0.476197	Hars
ENSMUSG00000007655	27.1703	4.40701	2.19923	2.00389	0.0450821	0.476197	Cav1
ENSMUSG00000015243	588.267	0.543936	0.271809	2.00117	0.0453743	0.476197	Abca1
ENSMUSG00000015711	173.946	0.438203	0.218875	2.00207	0.0452773	0.476197	Prune1
ENSMUSG00000022174	280.796	-0.590235	0.294364	-2.00512	0.0449503	0.476197	Dad1
ENSMUSG00000029772	1119.86	-0.299275	0.149498	-2.00186	0.0452993	0.476197	Ahcyl2
ENSMUSG00000036430	84.0195	-0.820728	0.409916	-2.00218	0.0452648	0.476197	Tbcc
ENSMUSG00000038335	1165.24	-0.323223	0.161076	-2.00665	0.0447874	0.476197	Tsr1
ENSMUSG00000040521	232.897	-0.492876	0.24622	-2.00177	0.0453092	0.476197	Tsfm
ENSMUSG00000049411	143.666	0.479025	0.238983	2.00444	0.0450234	0.476197	Tmem241
ENSMUSG00000051278	1036.12	0.322944	0.160904	2.00706	0.0447434	0.476197	Zgrf1
ENSMUSG00000051518	179.941	-0.517118	0.257901	-2.0051	0.0449522	0.476197	Rps19bp1
ENSMUSG00000057990	27.8889	0.962824	0.480525	2.00369	0.0451032	0.476197	E030024N20Rik
ENSMUSG00000061482	4954.08	-1.57309	0.785711	-2.00212	0.0452714	0.476197	Hist1h4d
ENSMUSG00000064065	193.952	0.466269	0.232997	2.00118	0.0453731	0.476197	Ipcef1
ENSMUSG00000074211	18.628	-1.33438	0.666411	-2.00233	0.045249	0.476197	Sdhaf1
ENSMUSG00000075266	177.813	-0.618123	0.308257	-2.00522	0.0449393	0.476197	Cenpw
ENSMUSG00000084786	357.042	-0.491892	0.245379	-2.00462	0.0450033	0.476197	Ubl5
ENSMUSG00000097471	27.737	1.21976	0.607753	2.007	0.0447497	0.476197	5830432E09Rik
ENSMUSG00000101188	7912.71	-0.311837	0.155809	-2.0014	0.045349	0.476197	Eif4a-ps4
ENSMUSG00000109005	204.02	0.456144	0.227903	2.00148	0.0453402	0.476197	Gm45221
ENSMUSG00000024855	446.253	0.357646	0.178778	2.0005	0.0454458	0.476248	Pacs1
ENSMUSG00000028015	426.099	0.364771	0.182319	2.00073	0.045421	0.476248	Ctso
ENSMUSG00000002767	400.843	-0.421887	0.21101	-1.99937	0.045568	0.476348	Mrpl2
ENSMUSG00000036019	13.3097	1.40057	0.700392	1.9997	0.0455329	0.476348	Tmtc2
ENSMUSG00000046718	170.563	-0.743756	0.371925	-1.99975	0.0455275	0.476348	Bst2
ENSMUSG00000105326	20.136	1.15054	0.575505	1.99918	0.0455887	0.476348	6030400A10Rik
ENSMUSG00000011267	148.548	-0.520684	0.260567	-1.99827	0.0456871	0.47668	Zfp296
ENSMUSG00000020922	674.913	-0.35783	0.179054	-1.99844	0.0456686	0.47668	Lsm12
ENSMUSG00000048490	251.419	0.384758	0.192672	1.99696	0.0458297	0.477819	Nrip1
ENSMUSG00000030144	143.815	3.37698	1.69214	1.99569	0.0459682	0.478216	Clec4d
ENSMUSG00000050232	14.5058	-1.46965	0.736243	-1.99615	0.0459176	0.478216	Cxcr3
ENSMUSG00000073838	477.533	-0.427083	0.213983	-1.99587	0.0459478	0.478216	Tufm
ENSMUSG00000003865	166.907	0.457792	0.229535	1.99443	0.0461049	0.478942	Gys1
ENSMUSG00000044876	95.4523	-0.691588	0.346729	-1.99461	0.0460857	0.478942	Zfp444
ENSMUSG00000059775	1179.02	-1.0841	0.543864	-1.99332	0.0462263	0.479854	Rps26-ps1
ENSMUSG00000116903	76.9722	0.653733	0.328115	1.99239	0.0463281	0.480562	Gm19522
ENSMUSG00000050994	15.7077	3.6372	1.82661	1.99123	0.046456	0.481539	Adgb
ENSMUSG00000081895	1742.82	-0.495241	0.248883	-1.98986	0.0466068	0.482651	Rpl17-ps10
ENSMUSG00000091625	65.3307	-0.83774	0.421052	-1.98964	0.0466309	0.482651	Lsm5
ENSMUSG00000021102	254.89	-0.591803	0.297501	-1.98925	0.0466739	0.482748	Glrx5
ENSMUSG00000028398	208.755	-0.554239	0.278824	-1.98777	0.0468366	0.48408	Dmac1
ENSMUSG00000028184	25.4968	1.00477	0.505874	1.98621	0.0470104	0.485174	Adgrl2
ENSMUSG00000049287	99.1654	-0.588798	0.296415	-1.9864	0.0469889	0.485174	Iba57
ENSMUSG00000031879	131.035	-0.669765	0.337347	-1.98539	0.0471012	0.485223	Ciao2b
ENSMUSG00000036186	36.9503	-0.866577	0.436709	-1.98433	0.0472187	0.485223	Fam69b
ENSMUSG00000042043	229.573	-0.641743	0.32316	-1.98584	0.0470514	0.485223	Tbca
ENSMUSG00000051671	69.8535	-0.912018	0.459587	-1.98443	0.0472083	0.485223	Coa6
ENSMUSG00000062078	2214.12	0.339353	0.170944	1.98516	0.0471262	0.485223	Qk
ENSMUSG00000110003	17.5193	-1.25804	0.633801	-1.98492	0.0471536	0.485223	Gm45403
ENSMUSG00000024608	6445.28	-0.318306	0.160459	-1.98372	0.0472867	0.485247	Rps14
ENSMUSG00000104493	31.3043	0.85838	0.432716	1.9837	0.047289	0.485247	Gm19552
ENSMUSG00000005397	315.287	0.44888	0.226419	1.98252	0.0474214	0.485461	Nid1
ENSMUSG00000029649	923.016	-0.416328	0.209968	-1.98282	0.0473877	0.485461	Pomp
ENSMUSG00000032215	381.283	-0.409172	0.206463	-1.98182	0.0474999	0.485461	Rsl24d1
ENSMUSG00000033760	508.87	0.331057	0.167009	1.98227	0.0474488	0.485461	Rbm4b
ENSMUSG00000082691	643.933	0.315556	0.159201	1.98212	0.0474655	0.485461	Dynlt1-ps1
ENSMUSG00000106294	157.128	-0.576717	0.291023	-1.98169	0.0475136	0.485461	Gm8539
ENSMUSG00000062081	102.949	-0.578769	0.292123	-1.98125	0.0475634	0.485622	Gm6055
ENSMUSG00000024614	1627.25	0.395472	0.199662	1.98071	0.0476237	0.485891	Tmx3
ENSMUSG00000042729	599.928	-0.319227	0.16121	-1.98019	0.047682	0.486139	Wdr74
ENSMUSG00000025232	273.753	0.420417	0.212463	1.97878	0.0478406	0.487408	Hexa
ENSMUSG00000024732	548.755	-0.323842	0.163851	-1.97644	0.0481045	0.489051	Ccdc86
ENSMUSG00000051557	84.1005	-0.659126	0.333471	-1.97656	0.0480912	0.489051	Pusl1
ENSMUSG00000087819	111.95	-1.8479	0.934756	-1.97688	0.048055	0.489051	Gm25117
ENSMUSG00000024812	274.628	0.370621	0.187777	1.97373	0.0484126	0.491136	Tjp2
ENSMUSG00000036686	222.535	-0.393057	0.199131	-1.97386	0.0483977	0.491136	Cc2d1a
ENSMUSG00000117309	43.9163	0.746978	0.378437	1.97385	0.0483985	0.491136	CT010583.1
ENSMUSG00000038822	456.997	0.349515	0.17716	1.97287	0.0485101	0.491559	Hace1
ENSMUSG00000052062	275.941	0.402363	0.20396	1.97276	0.0485231	0.491559	Pard3b
ENSMUSG00000072501	2383.46	0.343202	0.174055	1.9718	0.0486325	0.492318	Phf20l1
ENSMUSG00000019837	490.231	-0.373241	0.189354	-1.97113	0.0487089	0.492394	Gtf3c6
ENSMUSG00000032288	327.675	-0.590649	0.299612	-1.97138	0.0486803	0.492394	Imp3
ENSMUSG00000027669	191.276	0.452864	0.229803	1.97066	0.0487626	0.492589	Gnb4
ENSMUSG00000006498	2833.89	-0.271583	0.137939	-1.96886	0.0489688	0.494142	Ptbp1
ENSMUSG00000025408	88.5324	0.529635	0.269025	1.96872	0.0489856	0.494142	Ddit3
ENSMUSG00000000916	196.717	-0.470255	0.239233	-1.96567	0.0493362	0.49425	Nsun5
ENSMUSG00000001098	202.03	-0.4536	0.230684	-1.96633	0.049261	0.49425	Kctd10
ENSMUSG00000007039	20.8937	-1.11912	0.569414	-1.9654	0.0493685	0.49425	Ddah2
ENSMUSG00000007613	1296.62	0.340327	0.173163	1.96536	0.0493724	0.49425	Tgfbr1
ENSMUSG00000024902	403.22	-0.504292	0.25648	-1.96621	0.0492747	0.49425	Mrpl11
ENSMUSG00000028729	1462.61	-0.282464	0.143724	-1.96533	0.0493766	0.49425	Ebna1bp2
ENSMUSG00000029178	165.343	0.521002	0.264861	1.96708	0.0491744	0.49425	Klf3
ENSMUSG00000031948	2941.89	-0.287456	0.146222	-1.96588	0.0493124	0.49425	Kars
ENSMUSG00000049960	373.664	-0.59535	0.302633	-1.96723	0.0491564	0.49425	Mrps16
ENSMUSG00000053740	272.972	-0.368736	0.187597	-1.96558	0.0493476	0.49425	Gm6457
ENSMUSG00000074884	58.4998	-0.943692	0.479762	-1.967	0.0491835	0.49425	Serf2
ENSMUSG00000003847	2267.29	0.303038	0.15434	1.96344	0.0495948	0.496012	Nfat5
ENSMUSG00000037563	192.723	-1.75701	0.894969	-1.96321	0.0496221	0.496012	Rps16
ENSMUSG00000033323	667.97	-0.323178	0.164667	-1.96261	0.0496911	0.496356	Ctdp1
ENSMUSG00000015461	273.486	-0.473347	0.24124	-1.96214	0.0497459	0.49651	Atf6b
ENSMUSG00000016529	47.901	0.813911	0.414862	1.96188	0.0497761	0.49651	Il10
ENSMUSG00000036376	212.778	-0.483978	0.246731	-1.96156	0.0498133	0.496535	Abt1
ENSMUSG00000002833	865.337	-0.347791	0.177499	-1.95939	0.050067	0.496795	Hdgfl2
ENSMUSG00000017737	16.09	4.10588	2.0953	1.95956	0.0500468	0.496795	Mmp9
ENSMUSG00000020057	14.2758	4.17389	2.12922	1.96029	0.0499625	0.496795	Dram1
ENSMUSG00000025153	5865.9	-0.242501	0.123769	-1.95931	0.0500766	0.496795	Fasn
ENSMUSG00000037234	1408.98	0.308711	0.157565	1.95926	0.0500827	0.496795	Hook3
ENSMUSG00000045594	263.406	0.408688	0.20858	1.95939	0.0500673	0.496795	Glb1
ENSMUSG00000060427	220.426	0.413903	0.211109	1.96061	0.0499244	0.496795	Zfp868
ENSMUSG00000027679	249.643	-0.40197	0.205481	-1.95624	0.0504367	0.49996	Dnajc19
ENSMUSG00000029482	679.285	-0.325713	0.166659	-1.95437	0.0506576	0.5012	Aacs
ENSMUSG00000029759	82.1233	0.569633	0.291478	1.95429	0.050667	0.5012	Pon3
ENSMUSG00000051439	40.1946	4.49814	2.30129	1.95462	0.050628	0.5012	Cd14
ENSMUSG00000029217	819.432	-0.298579	0.152826	-1.95372	0.0507346	0.501522	Tec
ENSMUSG00000108621	461.097	0.350437	0.179409	1.95328	0.0507865	0.501688	Gm37494
ENSMUSG00000018102	1215.38	-1.66993	0.855427	-1.95216	0.0509193	0.502493	Hist1h2bc
ENSMUSG00000074576	51.9193	-0.780928	0.400066	-1.952	0.0509383	0.502493	Mocs3
ENSMUSG00000056919	1270.47	0.304956	0.156277	1.95138	0.0510117	0.50287	Cep162
ENSMUSG00000021703	223.691	0.396182	0.203069	1.95097	0.0510605	0.503004	Serinc5
ENSMUSG00000032171	438.804	-0.381652	0.195756	-1.94963	0.0512203	0.503884	Pin1
ENSMUSG00000080896	75.5058	-0.925711	0.474796	-1.9497	0.0512118	0.503884	Gm14567
ENSMUSG00000025743	40.0523	1.11903	0.574096	1.94921	0.0512707	0.504032	Sdc3
ENSMUSG00000053101	12.7017	7.57254	3.88752	1.94791	0.0514259	0.50521	Gpr141
ENSMUSG00000001763	41.3011	0.774252	0.398504	1.9429	0.0520288	0.505406	Tspan33
ENSMUSG00000003452	340.797	0.372398	0.191258	1.94709	0.0515235	0.505406	Bicd1
ENSMUSG00000005481	2490.29	-0.283219	0.145572	-1.94555	0.0517083	0.505406	Ddx39
ENSMUSG00000013974	39.7571	1.01197	0.519713	1.94718	0.0515132	0.505406	Mcemp1
ENSMUSG00000020307	733.522	-0.454687	0.233903	-1.94391	0.0519062	0.505406	Cdc34
ENSMUSG00000020402	1254.12	-0.39927	0.205469	-1.94321	0.0519904	0.505406	Vdac1
ENSMUSG00000023938	196.905	-0.412031	0.211969	-1.94382	0.0519167	0.505406	Aars2
ENSMUSG00000027805	129.949	0.47778	0.24581	1.9437	0.0519322	0.505406	Pfn2
ENSMUSG00000030930	78.3421	0.66166	0.340038	1.94584	0.0516741	0.505406	Chst15
ENSMUSG00000030982	588.443	0.309356	0.159259	1.94247	0.05208	0.505406	Vps35l
ENSMUSG00000033306	388.636	0.45844	0.235818	1.94404	0.0518905	0.505406	Lpp
ENSMUSG00000039615	111.939	-0.772081	0.396833	-1.94561	0.0517022	0.505406	Stub1
ENSMUSG00000046245	28.6923	4.62967	2.38328	1.94256	0.0520689	0.505406	Pilra
ENSMUSG00000058064	68.0194	-0.821349	0.422546	-1.94381	0.0519186	0.505406	Gm10036
ENSMUSG00000071654	118.396	-0.694726	0.357494	-1.94332	0.051977	0.505406	Uqcc3
ENSMUSG00000086784	112.391	-0.632541	0.32564	-1.94245	0.0520822	0.505406	Isoc2a
ENSMUSG00000086859	49.061	-0.767909	0.394648	-1.94581	0.0516782	0.505406	Snhg20
ENSMUSG00000110275	1033.06	-0.46561	0.23963	-1.94304	0.0520117	0.505406	Gm5905
ENSMUSG00000023809	88.9805	0.619581	0.319086	1.94173	0.0521693	0.505908	Rps6ka2
ENSMUSG00000079884	425.181	-0.342555	0.176505	-1.94077	0.0522867	0.506703	Gm10698
ENSMUSG00000022109	467.716	-0.33161	0.1709	-1.94037	0.0523345	0.506787	Med4
ENSMUSG00000047180	1030.33	-0.331438	0.170835	-1.94011	0.0523664	0.506787	Neurl3
ENSMUSG00000000248	252.202	0.416469	0.21474	1.93941	0.0524508	0.507261	Clec2g
ENSMUSG00000105962	35.8094	0.890581	0.459314	1.93894	0.0525089	0.507479	Gm42432
ENSMUSG00000059734	724.092	-0.392842	0.202704	-1.93801	0.0526225	0.508234	Ndufs8
ENSMUSG00000046876	406.781	-0.417014	0.215232	-1.93751	0.0526832	0.508476	Atxn1
ENSMUSG00000002102	2351.93	-0.302536	0.156326	-1.93529	0.0529545	0.508702	Psmc3
ENSMUSG00000024942	266.124	0.394648	0.203866	1.93581	0.0528904	0.508702	Capn1
ENSMUSG00000026377	1474.73	-0.308842	0.159554	-1.93566	0.0529093	0.508702	Nifk
ENSMUSG00000030108	21.6688	-1.29548	0.669116	-1.93611	0.0528539	0.508702	Slc6a13
ENSMUSG00000037795	1597.99	0.316386	0.163473	1.93541	0.0529404	0.508702	N4bp2
ENSMUSG00000071141	126.406	-0.719742	0.371832	-1.93566	0.0529089	0.508702	Rpl36a-ps3
ENSMUSG00000085842	54.1664	0.812314	0.419739	1.93528	0.0529556	0.508702	Pard3bos1
ENSMUSG00000039431	74.0765	0.565086	0.29206	1.93483	0.0530108	0.508889	Mtmr7
ENSMUSG00000021892	2268.8	-0.341978	0.176827	-1.93398	0.053116	0.509557	Sh3bp5
ENSMUSG00000062963	517.79	-0.343232	0.177539	-1.93328	0.0532015	0.510035	Ufc1
ENSMUSG00000039275	1378.46	-0.289405	0.149761	-1.93245	0.0533041	0.510676	Foxk2
ENSMUSG00000022000	1056.34	-0.28078	0.145393	-1.93118	0.0534607	0.511411	Zc3h13
ENSMUSG00000031818	1595.04	-0.441988	0.228887	-1.93103	0.0534796	0.511411	Cox4i1
ENSMUSG00000102780	116.619	0.551106	0.285405	1.93096	0.0534881	0.511411	Gm38253
ENSMUSG00000048154	1857.87	0.48247	0.250086	1.92922	0.0537039	0.513131	Kmt2d
ENSMUSG00000028974	332.59	-0.396762	0.205743	-1.92844	0.0538009	0.513714	Dffa
ENSMUSG00000000776	320.063	-0.447992	0.232386	-1.92779	0.0538811	0.513977	Polr3d
ENSMUSG00000079608	42.7643	0.754929	0.391634	1.92764	0.0539003	0.513977	Stard6
ENSMUSG00000107050	93.9956	0.571153	0.29638	1.9271	0.0539672	0.514271	C030017G13Rik
ENSMUSG00000027422	1590.67	-0.470142	0.244148	-1.92564	0.0541487	0.514735	Rrbp1
ENSMUSG00000027952	288.111	-0.438888	0.227952	-1.92535	0.0541854	0.514735	Pmvk
ENSMUSG00000046057	252.278	-0.727885	0.377868	-1.92629	0.0540677	0.514735	Gm15428
ENSMUSG00000053604	668.596	-0.31889	0.165625	-1.92537	0.054183	0.514735	Rpia
ENSMUSG00000103506	33.7507	0.871793	0.452816	1.92527	0.0541959	0.514735	Gm38376
ENSMUSG00000027566	1847.55	-0.398432	0.20701	-1.9247	0.054267	0.515068	Psma7
ENSMUSG00000110299	52.0202	0.719898	0.374104	1.92433	0.0543135	0.515167	Gm17910
ENSMUSG00000045962	7522.31	0.277912	0.144528	1.9229	0.0544931	0.516529	Wnk1
ENSMUSG00000021286	35.6484	-0.828506	0.431011	-1.92224	0.0545757	0.516718	Zfyve21
ENSMUSG00000032459	488.934	-0.344778	0.179373	-1.92213	0.0545898	0.516718	Mrps22
ENSMUSG00000055760	369.923	-0.404345	0.210391	-1.92187	0.0546216	0.516718	Gemin6
ENSMUSG00000037347	19.1166	-1.08857	0.566956	-1.92002	0.0548554	0.517857	Chst7
ENSMUSG00000040270	1784.52	0.325362	0.16959	1.91852	0.0550448	0.517857	Bach2
ENSMUSG00000044712	141.465	0.449197	0.233972	1.91988	0.0548737	0.517857	Slc38a6
ENSMUSG00000047260	322.852	-0.507432	0.26432	-1.91977	0.0548872	0.517857	Emc6
ENSMUSG00000052812	2268.92	0.296981	0.154756	1.91902	0.0549815	0.517857	Atad2b
ENSMUSG00000069265	937.375	-1.80622	0.941354	-1.91875	0.0550163	0.517857	Hist1h3a
ENSMUSG00000069267	1494.43	-1.70907	0.890245	-1.91978	0.0548862	0.517857	Hist1h3b
ENSMUSG00000076522	58.2895	-0.672938	0.350701	-1.91884	0.0550047	0.517857	Igkv16-104
ENSMUSG00000097128	21.1563	-1.08868	0.567509	-1.91834	0.055068	0.517857	Gm26884
ENSMUSG00000053291	11.663	-1.4724	0.767693	-1.91796	0.0551163	0.51797	Rab4b
ENSMUSG00000021708	22.2682	0.966338	0.50412	1.91688	0.055253	0.518442	Rasgrf2
ENSMUSG00000026866	1598.38	0.266137	0.138871	1.91644	0.0553092	0.518442	Kynu
ENSMUSG00000042210	75.5968	-0.579203	0.302277	-1.91614	0.0553479	0.518442	Abhd14a
ENSMUSG00000048218	742.759	0.348586	0.181904	1.91632	0.0553244	0.518442	Amigo2
ENSMUSG00000077734	49.4663	-1.98887	1.03772	-1.91658	0.0552917	0.518442	Snord83b
ENSMUSG00000074516	481.706	-1.02001	0.532439	-1.91572	0.0554005	0.518595	Gm10709
ENSMUSG00000069306	394.861	-2.39592	1.25088	-1.91539	0.0554432	0.518655	Hist1h4m
ENSMUSG00000029185	27.63	0.893863	0.466911	1.91442	0.0555669	0.518682	Fam114a1
ENSMUSG00000031848	106.469	-0.786611	0.410923	-1.91425	0.0555879	0.518682	Lsm4
ENSMUSG00000041040	420.952	0.318531	0.166342	1.91491	0.0555041	0.518682	Fam117b
ENSMUSG00000071151	167.572	-0.475153	0.248222	-1.91423	0.0555912	0.518682	Gm4799
ENSMUSG00000104699	115.706	0.571021	0.298377	1.91375	0.0556515	0.518906	Rps4x-ps
ENSMUSG00000054428	114.639	-1.54631	0.808157	-1.91337	0.0557004	0.519023	Atpif1
ENSMUSG00000022787	97.0505	-0.592066	0.309562	-1.91259	0.0558002	0.519276	Wdr53
ENSMUSG00000042042	325.248	0.446199	0.233283	1.9127	0.055787	0.519276	Csgalnact2
ENSMUSG00000045658	51.3573	4.6479	2.43121	1.91176	0.0559064	0.519926	Pid1
ENSMUSG00000017697	174.302	-0.414561	0.216959	-1.91078	0.0560327	0.520762	Ada
ENSMUSG00000099583	646.579	-1.76793	0.925474	-1.9103	0.0560951	0.521003	Hist1h3d
ENSMUSG00000024300	95.7552	1.58069	0.82774	1.90965	0.0561784	0.5211	Myo1f
ENSMUSG00000063698	68.3554	0.595674	0.311893	1.90987	0.05615	0.5211	Sfxn4
ENSMUSG00000078453	170.837	-0.718688	0.376739	-1.90766	0.0564356	0.523145	Abracl
ENSMUSG00000055447	1251.48	0.332211	0.174195	1.90712	0.0565049	0.523449	Cd47
ENSMUSG00000001016	1600.88	-0.281187	0.147518	-1.90612	0.0566342	0.523574	Ilf2
ENSMUSG00000005198	2037.39	0.408931	0.214481	1.90661	0.0565713	0.523574	Polr2a
ENSMUSG00000009863	929.901	-0.357984	0.187818	-1.90601	0.056649	0.523574	Sdhb
ENSMUSG00000019122	21.0413	4.16134	2.18341	1.90589	0.056665	0.523574	Ccl9
ENSMUSG00000002996	253.161	0.447601	0.234974	1.90489	0.0567937	0.524203	Hbp1
ENSMUSG00000031444	54.146	3.81687	2.00382	1.9048	0.0568064	0.524203	F10
ENSMUSG00000025035	94.7919	-0.710343	0.373017	-1.90432	0.0568683	0.524432	Arl3
ENSMUSG00000030447	1213.45	0.288367	0.15145	1.90404	0.0569046	0.524432	Cyfip1
ENSMUSG00000101932	44.3695	-0.93379	0.490726	-1.90287	0.057057	0.525498	Gm10074
ENSMUSG00000096727	816.375	-0.447659	0.235323	-1.90232	0.0571294	0.525826	Psmb9
ENSMUSG00000028693	3766.63	-0.313853	0.165085	-1.90115	0.0572818	0.526435	Nasp
ENSMUSG00000042354	3369.55	-0.316814	0.166628	-1.90133	0.057259	0.526435	Gnl3
ENSMUSG00000063229	7583.08	-0.314424	0.165402	-1.90097	0.0573061	0.526435	Ldha
ENSMUSG00000107668	24.8844	1.03613	0.545335	1.89998	0.0574356	0.527286	Gm44424
ENSMUSG00000037204	156.183	-0.534381	0.281304	-1.89966	0.0574783	0.52734	Atg101
ENSMUSG00000004996	276.557	-0.389761	0.205368	-1.89787	0.057713	0.527879	Mri1
ENSMUSG00000029925	14.2048	1.80705	0.952358	1.89745	0.0577688	0.527879	Tbxas1
ENSMUSG00000039055	310.659	-0.340241	0.179183	-1.89885	0.0575843	0.527879	Eme1
ENSMUSG00000042625	1089.81	-0.366979	0.193292	-1.89857	0.0576206	0.527879	Safb2
ENSMUSG00000046636	196.277	-0.411218	0.216712	-1.89753	0.0577582	0.527879	Gm7729
ENSMUSG00000049608	32.3924	-0.949177	0.5003	-1.89722	0.0577995	0.527879	Gpr55
ENSMUSG00000059119	1716.56	-0.280883	0.148054	-1.89717	0.057806	0.527879	Nap1l4
ENSMUSG00000078440	37.2986	-1.11947	0.590137	-1.89697	0.0578325	0.527879	Dohh
ENSMUSG00000071855	76.0045	-0.575812	0.303611	-1.89655	0.0578876	0.528044	Ccdc112
ENSMUSG00000035849	79.9135	-0.569242	0.300311	-1.8955	0.0580257	0.528966	Krt222
ENSMUSG00000005686	69.1988	0.800056	0.422343	1.89433	0.0581813	0.528968	Ampd3
ENSMUSG00000014195	2326.21	-0.451489	0.23847	-1.89327	0.0583219	0.528968	Dnajc7
ENSMUSG00000019158	79.5772	-0.799806	0.422128	-1.8947	0.0581321	0.528968	Tmem160
ENSMUSG00000030275	4103.01	0.26873	0.141935	1.89333	0.0583136	0.528968	Etnk1
ENSMUSG00000054519	140.125	0.445161	0.234929	1.89487	0.0581093	0.528968	Zfp867
ENSMUSG00000081559	49.6503	0.784019	0.41389	1.89427	0.0581897	0.528968	Gm12411
ENSMUSG00000082878	23.5448	-1.06015	0.5598	-1.89379	0.0582526	0.528968	Gm12583
ENSMUSG00000090516	124.208	-0.666619	0.351955	-1.89405	0.0582185	0.528968	Rps11-ps1
ENSMUSG00000031568	437.458	-0.325236	0.171952	-1.89143	0.0585669	0.530517	Rwdd4a
ENSMUSG00000039195	55.28	-0.749163	0.396048	-1.8916	0.0585445	0.530517	1110008P14Rik
ENSMUSG00000029447	7832.52	-0.278867	0.14755	-1.88999	0.0587594	0.531923	Cct6a
ENSMUSG00000019312	90.2071	-0.531423	0.281227	-1.88966	0.058804	0.53199	Grb7
ENSMUSG00000079499	259.493	0.484579	0.256522	1.88903	0.0588874	0.532407	6530402F18Rik
ENSMUSG00000032115	2434.78	-0.243825	0.129107	-1.88855	0.0589518	0.532653	Hyou1
ENSMUSG00000028550	94.1631	0.544163	0.288194	1.88818	0.0590015	0.532765	Atg4c
ENSMUSG00000004359	16.2614	1.4087	0.746291	1.88761	0.0590788	0.533087	Spic
ENSMUSG00000020485	248.581	-0.489709	0.25973	-1.88545	0.0593691	0.533087	Supt4a
ENSMUSG00000028378	66.0977	0.858224	0.454939	1.88646	0.0592331	0.533087	Ptgr1
ENSMUSG00000032469	487.169	-0.322309	0.170968	-1.8852	0.0594033	0.533087	Dbr1
ENSMUSG00000032485	633.26	-0.349594	0.185426	-1.88536	0.0593816	0.533087	Scap
ENSMUSG00000032890	80.3593	0.564672	0.299565	1.88498	0.0594332	0.533087	Rims3
ENSMUSG00000034412	243.282	-0.387907	0.205819	-1.8847	0.0594708	0.533087	Tbc1d10a
ENSMUSG00000058569	657.776	-0.563895	0.299256	-1.88433	0.0595208	0.533087	Tmed9
ENSMUSG00000083061	1627.93	-0.987714	0.523416	-1.88705	0.0591532	0.533087	Gm12191
ENSMUSG00000089281	91.8996	-1.84905	0.981282	-1.88432	0.059522	0.533087	Scarna6
ENSMUSG00000089976	17.7494	1.08463	0.575015	1.88626	0.0592594	0.533087	Gm2389
ENSMUSG00000098104	16.4465	-1.21603	0.644465	-1.88688	0.0591764	0.533087	Gm6085
ENSMUSG00000108648	13.6396	1.68307	0.892813	1.88513	0.0594119	0.533087	Gm44674
ENSMUSG00000003190	65.9532	-0.710137	0.376974	-1.88378	0.0595944	0.533176	Bcl2l12
ENSMUSG00000034681	1529.32	-0.281928	0.149668	-1.88369	0.0596064	0.533176	Rnps1
ENSMUSG00000032018	877.077	-0.28839	0.153123	-1.88339	0.059648	0.533214	Sc5d
ENSMUSG00000028088	18.8205	1.12626	0.598173	1.88283	0.059723	0.53355	Fmo5
ENSMUSG00000011254	460.585	-0.376323	0.199967	-1.88193	0.0598455	0.534211	Thg1l
ENSMUSG00000022707	235.782	0.461159	0.245105	1.88147	0.0599075	0.534211	Gbe1
ENSMUSG00000035678	11.8975	-1.36241	0.724123	-1.88146	0.0599091	0.534211	Tnfsf9
ENSMUSG00000032020	186.077	0.464363	0.24701	1.87994	0.0601167	0.535061	Ubash3b
ENSMUSG00000050549	104.829	-0.527359	0.28047	-1.88027	0.0600711	0.535061	Fam241a
ENSMUSG00000061613	544.119	-0.333403	0.177323	-1.8802	0.0600812	0.535061	U2af1
ENSMUSG00000031168	235.818	-0.423128	0.225153	-1.87929	0.0602056	0.535519	Ebp
ENSMUSG00000081094	2368.34	-1.06947	0.569208	-1.87888	0.060261	0.535678	Rpl19-ps11
ENSMUSG00000045427	1657.98	-0.253984	0.135235	-1.87809	0.0603682	0.535964	Hnrnph2
ENSMUSG00000049539	5545.96	-0.30447	0.162114	-1.87813	0.0603638	0.535964	Hist1h1a
ENSMUSG00000016206	340.519	0.361503	0.192586	1.8771	0.060505	0.536011	H2-M3
ENSMUSG00000027405	3827.41	-0.263826	0.140546	-1.87716	0.0604967	0.536011	Nop56
ENSMUSG00000032724	56.1509	0.708492	0.377522	1.87669	0.0605609	0.536011	Abtb2
ENSMUSG00000040054	1043.88	0.336155	0.179107	1.87684	0.0605401	0.536011	Baz2a
ENSMUSG00000075376	1539.12	0.302735	0.161294	1.87691	0.0605301	0.536011	Rc3h2
ENSMUSG00000018774	68.3865	0.931882	0.497003	1.875	0.0607922	0.536122	Cd68
ENSMUSG00000019738	126.499	-0.666907	0.355767	-1.87456	0.0608527	0.536122	Polr2i
ENSMUSG00000021025	3797.03	-0.282974	0.150993	-1.87409	0.0609179	0.536122	Nfkbia
ENSMUSG00000029141	550.075	-0.305857	0.163254	-1.8735	0.060999	0.536122	Slc4a1ap
ENSMUSG00000031327	108.59	0.518496	0.276439	1.87562	0.060707	0.536122	Chic1
ENSMUSG00000031422	2531.26	-0.264188	0.140972	-1.87404	0.0609245	0.536122	Morf4l2
ENSMUSG00000032330	705.804	-0.479386	0.255838	-1.87379	0.0609597	0.536122	Cox7a2
ENSMUSG00000033777	24.6502	3.16012	1.6869	1.87332	0.0610236	0.536122	Tlr13
ENSMUSG00000036983	155.897	-0.474673	0.253276	-1.87413	0.0609126	0.536122	Tfb1m
ENSMUSG00000037805	649.458	-0.346592	0.184736	-1.87615	0.060635	0.536122	Rpl10a
ENSMUSG00000041268	108.12	1.62868	0.868606	1.87505	0.0607854	0.536122	Dmxl2
ENSMUSG00000096842	867.307	-1.80966	0.965692	-1.87395	0.0609376	0.536122	Gm10736
ENSMUSG00000045312	11.727	5.1629	2.75656	1.87295	0.0610751	0.536246	Lhfpl2
ENSMUSG00000046756	936.473	-0.329137	0.175814	-1.87207	0.0611963	0.53698	Mrps7
ENSMUSG00000022305	20.2306	1.20122	0.641795	1.87165	0.0612544	0.53716	Lrp12
ENSMUSG00000020537	721.104	-0.276123	0.147707	-1.86939	0.0615685	0.538397	Drg2
ENSMUSG00000026617	260.437	-0.352742	0.188638	-1.86994	0.0614923	0.538397	Bpnt1
ENSMUSG00000030287	1773.48	0.277477	0.148434	1.86937	0.0615719	0.538397	Itpr2
ENSMUSG00000056201	2806.04	-1.12329	0.601057	-1.86885	0.0616439	0.538397	Cfl1
ENSMUSG00000067274	16778.8	-0.326191	0.174506	-1.86922	0.0615918	0.538397	Rplp0
ENSMUSG00000079442	698.316	-0.314705	0.168421	-1.86856	0.061684	0.538397	St6galnac4
ENSMUSG00000097908	90.0928	0.559023	0.298941	1.87001	0.0614818	0.538397	4933404O12Rik
ENSMUSG00000106567	45.6203	-0.771712	0.413019	-1.86847	0.0616969	0.538397	2010309G21Rik
ENSMUSG00000044309	29.1483	1.22449	0.65544	1.8682	0.0617348	0.5384	Apol7c
ENSMUSG00000033751	57.453	-1.83207	0.980825	-1.86789	0.0617779	0.538447	Gadd45gip1
ENSMUSG00000053137	75.2232	0.552188	0.295732	1.86719	0.061875	0.538965	Mapk11
ENSMUSG00000050075	648.288	0.314888	0.168712	1.86642	0.061982	0.539568	Gpr171
ENSMUSG00000105842	121.22	0.4605	0.246773	1.86609	0.0620293	0.539651	Gm43329
ENSMUSG00000101174	25.1382	-0.990487	0.530906	-1.86566	0.0620896	0.539847	Hoxd4
ENSMUSG00000049232	469.51	0.336778	0.180593	1.86484	0.0622035	0.540508	Tigd2
ENSMUSG00000033020	368.773	-0.368941	0.19788	-1.86447	0.0622556	0.54059	Polr2f
ENSMUSG00000043889	80.2336	-0.731021	0.392263	-1.8636	0.0623779	0.54059	Gm8399
ENSMUSG00000051705	84.4322	0.591388	0.317402	1.86322	0.062432	0.54059	Senp8
ENSMUSG00000059291	413.835	-0.458708	0.246199	-1.86316	0.0624398	0.54059	Rpl11
ENSMUSG00000071497	225.18	-0.527049	0.282723	-1.86419	0.0622954	0.54059	Nutf2-ps1
ENSMUSG00000081975	336.79	-1.33515	0.716414	-1.86365	0.0623703	0.54059	Gm12482
ENSMUSG00000069266	12.1365	-1.85117	0.99372	-1.86287	0.0624807	0.540617	Hist1h4b
ENSMUSG00000105449	120.74	0.468537	0.251588	1.86232	0.062558	0.540959	Gm43379
ENSMUSG00000024213	313.331	-0.476443	0.256016	-1.86099	0.062746	0.541274	Nudt3
ENSMUSG00000049866	28.5919	1.01184	0.543637	1.86124	0.0627104	0.541274	Arl4c
ENSMUSG00000060377	302.138	-1.14476	0.615002	-1.86139	0.0626894	0.541274	Rpl36a-ps1
ENSMUSG00000091144	228.694	0.40398	0.217017	1.86151	0.0626721	0.541274	Phf11c
ENSMUSG00000002949	879.769	-0.30589	0.164509	-1.85941	0.0629691	0.541795	Timm44
ENSMUSG00000026281	778.714	-0.322568	0.173522	-1.85895	0.0630338	0.541795	Dtymk
ENSMUSG00000053819	1677.68	0.266518	0.143345	1.85927	0.0629884	0.541795	Camk2d
ENSMUSG00000062866	79.8099	0.638603	0.343498	1.85912	0.0630103	0.541795	Phactr2
ENSMUSG00000064341	12618.7	-0.319429	0.171717	-1.8602	0.062857	0.541795	mt-Nd1
ENSMUSG00000074896	37.3257	1.06981	0.575189	1.85992	0.0628962	0.541795	Ifit3
ENSMUSG00000042106	52.4717	-0.770472	0.414687	-1.85796	0.0631743	0.542284	Inka1
ENSMUSG00000060126	453.622	-1.20268	0.647385	-1.85775	0.0632045	0.542284	Tpt1
ENSMUSG00000117448	79.7518	0.654202	0.35213	1.85785	0.0631909	0.542284	AC161530.1
ENSMUSG00000016257	1092.64	-0.321071	0.172864	-1.85736	0.0632603	0.542437	Prelid3b
ENSMUSG00000038070	337.01	0.409396	0.220452	1.85708	0.0632999	0.542451	Cntln
ENSMUSG00000022193	253.26	-0.60622	0.326495	-1.85675	0.0633461	0.542522	Psmb5
ENSMUSG00000040048	439.582	-0.536634	0.289238	-1.85534	0.0635478	0.543923	Ndufb10
ENSMUSG00000018286	1098.23	-0.367546	0.198207	-1.85435	0.0636888	0.544543	Psmb6
ENSMUSG00000035215	51.3797	-0.772174	0.416424	-1.8543	0.0636964	0.544543	Lsm7
ENSMUSG00000012819	34.5024	0.80159	0.434271	1.84583	0.0649169	0.545516	Cdh23
ENSMUSG00000018765	785.072	-0.276959	0.149949	-1.84702	0.0647435	0.545516	Fxr2
ENSMUSG00000020097	606.161	0.311759	0.168272	1.85271	0.0639241	0.545516	Sgpl1
ENSMUSG00000020630	251.472	-0.380253	0.205954	-1.8463	0.064848	0.545516	Rnaseh1
ENSMUSG00000021665	239.796	0.355236	0.192245	1.84783	0.0646267	0.545516	Hexb
ENSMUSG00000022247	1312.94	-0.328703	0.177765	-1.84909	0.064445	0.545516	Brix1
ENSMUSG00000022682	1556.81	-0.281291	0.15233	-1.84659	0.0648062	0.545516	Rrn3
ENSMUSG00000025208	62.9515	-0.777039	0.419562	-1.85202	0.0640225	0.545516	Mrpl43
ENSMUSG00000025532	322.107	-0.399806	0.216519	-1.84652	0.0648169	0.545516	Crcp
ENSMUSG00000026463	12.5282	1.2844	0.695303	1.84726	0.0647096	0.545516	Atp2b4
ENSMUSG00000026466	782.772	0.308953	0.167286	1.84686	0.0647675	0.545516	Tor1aip1
ENSMUSG00000029484	15.1407	1.40838	0.761414	1.84969	0.0643575	0.545516	Anxa3
ENSMUSG00000031400	592.428	0.295719	0.160206	1.84586	0.0649118	0.545516	G6pdx
ENSMUSG00000032399	25712.1	-0.245674	0.132727	-1.85097	0.0641743	0.545516	Rpl4
ENSMUSG00000033721	141.378	0.444148	0.240619	1.84586	0.0649127	0.545516	Vav3
ENSMUSG00000040213	295.863	-0.377691	0.204558	-1.84638	0.0648377	0.545516	Kyat3
ENSMUSG00000042737	41.3433	-0.94048	0.50828	-1.85032	0.0642675	0.545516	Dpm3
ENSMUSG00000051457	442.752	-0.36252	0.195628	-1.85311	0.063866	0.545516	Spn
ENSMUSG00000052934	150.767	-0.445386	0.240917	-1.84871	0.0644996	0.545516	Fbxo31
ENSMUSG00000055024	1937.38	0.28773	0.155781	1.84701	0.0647453	0.545516	Ep300
ENSMUSG00000057337	1051.52	-0.32742	0.176867	-1.85122	0.0641373	0.545516	Chst3
ENSMUSG00000065431	23.6255	1.04187	0.563288	1.84962	0.0643685	0.545516	Mir186
ENSMUSG00000068250	375.606	0.351503	0.190058	1.84945	0.0643932	0.545516	Amn1
ENSMUSG00000075227	66.4462	-0.7831	0.423583	-1.84875	0.0644934	0.545516	Znhit2
ENSMUSG00000080921	1662.36	-1.65983	0.897388	-1.84962	0.0643687	0.545516	Rpl38-ps2
ENSMUSG00000093483	71.914	-0.791914	0.427818	-1.85105	0.064162	0.545516	AA465934
ENSMUSG00000098234	386.927	-0.615305	0.333349	-1.84583	0.0649169	0.545516	Snhg6
ENSMUSG00000102302	53.3798	0.679765	0.366952	1.85247	0.0639589	0.545516	Gm38190
ENSMUSG00000103391	46.0818	0.74341	0.402502	1.84697	0.064751	0.545516	Gm38302
ENSMUSG00000030869	267.903	-0.492335	0.26704	-1.84368	0.0652303	0.547776	Ndufab1
ENSMUSG00000052565	4167.96	-0.953275	0.517187	-1.84319	0.0653008	0.547776	Hist1h1d
ENSMUSG00000104713	30.4637	1.05688	0.573374	1.84326	0.0652915	0.547776	Gbp6
ENSMUSG00000025967	6231.44	-0.366488	0.198863	-1.84291	0.0653416	0.547796	Eef1b2
ENSMUSG00000036561	387.374	0.330107	0.179159	1.84254	0.0653965	0.547935	Ppp6r2
ENSMUSG00000044211	177.258	-0.457471	0.248365	-1.84193	0.0654855	0.548359	Gm7887
ENSMUSG00000003348	281.211	-0.399914	0.217357	-1.8399	0.065783	0.548858	Mob3a
ENSMUSG00000020227	559.114	0.381994	0.207641	1.83968	0.0658149	0.548858	Irak3
ENSMUSG00000031821	285.955	-0.397326	0.216067	-1.83891	0.0659289	0.548858	Gins2
ENSMUSG00000035337	484.689	-0.383905	0.208661	-1.83985	0.0657907	0.548858	Uchl4
ENSMUSG00000036046	414.791	-0.318877	0.173393	-1.83904	0.0659098	0.548858	5031439G07Rik
ENSMUSG00000041272	21.3741	-1.0653	0.578722	-1.84078	0.0656544	0.548858	Tox
ENSMUSG00000057596	657.95	0.451831	0.245603	1.83968	0.0658148	0.548858	Trim30d
ENSMUSG00000076677	63.8624	-0.857797	0.466238	-1.83983	0.0657935	0.548858	Ighv6-3
ENSMUSG00000094338	1068.51	-1.13464	0.616969	-1.83905	0.0659076	0.548858	Hist1h2bl
ENSMUSG00000110181	21.7341	0.983465	0.534781	1.839	0.0659146	0.548858	Gm45508
ENSMUSG00000008036	523.937	-0.405856	0.220813	-1.838	0.0660619	0.549644	Ap2s1
ENSMUSG00000039568	228.562	-0.447162	0.243425	-1.83696	0.0662153	0.54996	Ubald1
ENSMUSG00000042380	107.531	-0.561405	0.30553	-1.83748	0.0661387	0.54996	Smim12
ENSMUSG00000055839	682.51	-0.465341	0.253306	-1.83707	0.0662002	0.54996	Elob
ENSMUSG00000033083	81.2679	0.605056	0.329524	1.83615	0.0663353	0.550448	Tbc1d4
ENSMUSG00000042351	367.704	-0.398122	0.216837	-1.83604	0.066351	0.550448	Grap2
ENSMUSG00000001289	672.168	-0.491508	0.267742	-1.83575	0.066394	0.550484	Pfdn5
ENSMUSG00000020547	1861.33	-0.313322	0.170975	-1.83256	0.0668681	0.551034	Bzw2
ENSMUSG00000021322	50.6337	3.64306	1.98714	1.83331	0.0667557	0.551034	Aoah
ENSMUSG00000022788	14.7335	1.45277	0.792468	1.83322	0.0667696	0.551034	Fgd4
ENSMUSG00000027551	252.535	-0.348452	0.190082	-1.83317	0.0667768	0.551034	Zfp64
ENSMUSG00000029409	12.6732	5.04224	2.74973	1.83372	0.0666953	0.551034	U90926
ENSMUSG00000052419	208.585	-0.496806	0.270926	-1.83373	0.0666935	0.551034	2610001J05Rik
ENSMUSG00000059890	1019.06	0.267299	0.14587	1.83245	0.0668843	0.551034	Ube4a
ENSMUSG00000070729	1157.63	-0.279101	0.152302	-1.83255	0.0668692	0.551034	Gm12966
ENSMUSG00000079559	129.559	-0.459713	0.2508	-1.83299	0.0668041	0.551034	Colca2
ENSMUSG00000110528	17.8507	-1.34536	0.733983	-1.83296	0.0668091	0.551034	Gm1943
ENSMUSG00000115681	14.7181	1.98352	1.08243	1.83247	0.0668811	0.551034	Gm2682
ENSMUSG00000042570	143.076	-0.450989	0.246233	-1.83156	0.0670174	0.551478	Mier2
ENSMUSG00000066613	315.572	-0.413027	0.225536	-1.83131	0.0670539	0.551478	Zfp932
ENSMUSG00000106558	21.3712	0.969372	0.529306	1.8314	0.0670406	0.551478	Gm5552
ENSMUSG00000021109	1510.37	0.373006	0.203767	1.83055	0.0671675	0.551872	Hif1a
ENSMUSG00000056054	102.828	4.90908	2.68186	1.83047	0.0671791	0.551872	S100a8
ENSMUSG00000031751	1061.39	0.257364	0.140642	1.82993	0.0672611	0.552229	Amfr
ENSMUSG00000029088	67.8399	0.577802	0.315847	1.82937	0.0673439	0.552591	Kcnip4
ENSMUSG00000030435	2405.54	-0.317651	0.173741	-1.82831	0.0675033	0.553422	U2af2
ENSMUSG00000049792	287.86	-0.386818	0.211587	-1.82818	0.0675226	0.553422	Bag5
ENSMUSG00000072571	15.9364	1.19746	0.655406	1.82705	0.0676919	0.553857	Tmem253
ENSMUSG00000083396	685.697	-0.313763	0.17173	-1.82707	0.0676895	0.553857	Gm15542
ENSMUSG00000107094	30.9974	0.874911	0.478828	1.82719	0.067671	0.553857	Gm43294
ENSMUSG00000029622	2020.25	-0.26362	0.144354	-1.82621	0.0678188	0.553944	Arpc1b
ENSMUSG00000074578	931.468	-0.404229	0.221296	-1.82665	0.0677527	0.553944	Zfas1
ENSMUSG00000090459	26.3808	0.905539	0.495795	1.82644	0.0677842	0.553944	Gm17210
ENSMUSG00000019579	349.682	-0.445299	0.243938	-1.82546	0.0679317	0.554304	Mydgf
ENSMUSG00000056962	606.878	-0.283987	0.155575	-1.8254	0.0679405	0.554304	Jmjd6
ENSMUSG00000024750	1063.22	0.317869	0.174195	1.82479	0.0680321	0.554497	Zfand5
ENSMUSG00000028029	921.125	-0.304502	0.166921	-1.82422	0.0681185	0.554497	Aimp1
ENSMUSG00000035569	3558.37	0.232394	0.127377	1.82445	0.0680835	0.554497	Ankrd11
ENSMUSG00000036845	103.723	-0.506213	0.277496	-1.82422	0.0681193	0.554497	Lin37
ENSMUSG00000026238	8334.2	-0.330814	0.181614	-1.82152	0.0685278	0.557144	Ptma
ENSMUSG00000060152	292.568	-0.46725	0.256548	-1.8213	0.0685614	0.557144	Pop5
ENSMUSG00000070462	163.713	-0.571476	0.313769	-1.82133	0.0685572	0.557144	Tlnrd1
ENSMUSG00000015932	805.852	-0.358102	0.196652	-1.821	0.0686073	0.557201	Dstn
ENSMUSG00000045160	210.99	-0.501745	0.275572	-1.82074	0.0686464	0.557202	Bola3
ENSMUSG00000069792	46.598	4.39435	2.4139	1.82044	0.0686926	0.55726	Wfdc17
ENSMUSG00000001228	4913.37	-0.252776	0.139093	-1.81731	0.0691694	0.558276	Uhrf1
ENSMUSG00000019054	438.176	-0.430446	0.236836	-1.81748	0.069143	0.558276	Fis1
ENSMUSG00000023990	674.708	-0.346945	0.190842	-1.81797	0.0690689	0.558276	Tfeb
ENSMUSG00000037773	380.717	-0.335798	0.184589	-1.81916	0.0688868	0.558276	Pced1a
ENSMUSG00000041375	334.604	-0.529221	0.291117	-1.8179	0.0690794	0.558276	Ccdc9
ENSMUSG00000052305	23.9066	2.7868	1.53289	1.818	0.0690643	0.558276	Hbb-bs
ENSMUSG00000068580	243.862	-0.364494	0.200545	-1.81752	0.0691375	0.558276	Zfyve19
ENSMUSG00000071669	246.118	0.425698	0.234212	1.81758	0.0691289	0.558276	Snx29
ENSMUSG00000097335	166.776	0.462943	0.254728	1.8174	0.0691558	0.558276	Gm26563
ENSMUSG00000031917	960.716	-0.337065	0.185544	-1.81663	0.0692739	0.558805	Nip7
ENSMUSG00000029625	637.77	-0.322489	0.177564	-1.81618	0.0693421	0.559039	Cpsf4
ENSMUSG00000007891	137.433	0.789897	0.435154	1.81521	0.0694913	0.559761	Ctsd
ENSMUSG00000100480	20.6059	1.03406	0.569701	1.81509	0.06951	0.559761	Gm29156
ENSMUSG00000026417	16.1172	-1.11676	0.615778	-1.81358	0.0697425	0.560673	Pigr
ENSMUSG00000035011	369.696	-0.531227	0.29294	-1.81343	0.0697651	0.560673	Zbtb7a
ENSMUSG00000039001	556.656	-1.63017	0.898937	-1.81345	0.069763	0.560673	Rps21
ENSMUSG00000101122	13.3741	1.21347	0.669194	1.81333	0.0697802	0.560673	Gm17971
ENSMUSG00000028552	2476.98	0.286628	0.15809	1.81306	0.0698221	0.560695	Eps15
ENSMUSG00000014226	2918.24	-0.300094	0.165554	-1.81267	0.0698835	0.560789	Cacybp
ENSMUSG00000090958	91.7504	-0.546051	0.301273	-1.81248	0.0699123	0.560789	Lrrc32
ENSMUSG00000030663	1159.49	-0.279538	0.154281	-1.81187	0.0700063	0.561209	1110004F10Rik
ENSMUSG00000044285	494.392	-0.349531	0.192961	-1.8114	0.0700789	0.561209	Gm1821
ENSMUSG00000068105	3949.58	-0.238248	0.131529	-1.81138	0.0700824	0.561209	Tnfrsf13c
ENSMUSG00000003037	1078.33	-0.330639	0.182654	-1.81019	0.0702658	0.561425	Rab8a
ENSMUSG00000018143	261.727	-0.352407	0.194645	-1.81052	0.0702155	0.561425	Mafk
ENSMUSG00000024679	83.6468	1.50978	0.834045	1.81019	0.0702665	0.561425	Ms4a6d
ENSMUSG00000027858	136.727	0.492442	0.272008	1.8104	0.0702345	0.561425	Tspan2
ENSMUSG00000001416	5236.85	-0.259313	0.143354	-1.80891	0.0704655	0.561817	Cct3
ENSMUSG00000024074	27.8548	0.914669	0.50566	1.80886	0.0704728	0.561817	Crim1
ENSMUSG00000062727	1283	-1.41897	0.78424	-1.80936	0.0703955	0.561817	Hist1h2bk
ENSMUSG00000074656	3099.35	0.277453	0.15337	1.80905	0.0704436	0.561817	Eif2s2
ENSMUSG00000002524	1367.91	-0.245892	0.13602	-1.80777	0.0706425	0.562624	Puf60
ENSMUSG00000103088	16.0993	1.04727	0.57934	1.8077	0.0706527	0.562624	Pcdhgb6
ENSMUSG00000053830	122.613	-0.476722	0.263827	-1.80695	0.0707708	0.56325	Gm9923
ENSMUSG00000018666	1212.69	-0.348299	0.193289	-1.80196	0.0715521	0.565193	Cbx1
ENSMUSG00000020929	2461.89	-0.247505	0.137156	-1.80456	0.0711438	0.565193	Eftud2
ENSMUSG00000021200	365.051	0.484332	0.268768	1.80204	0.0715388	0.565193	Asb2
ENSMUSG00000022205	2095.25	-0.291528	0.161619	-1.80379	0.0712635	0.565193	Sub1
ENSMUSG00000029701	1303.59	-0.254309	0.140953	-1.80421	0.0711987	0.565193	Rbm28
ENSMUSG00000030103	1006.49	0.312625	0.17322	1.80479	0.0711078	0.565193	Bhlhe40
ENSMUSG00000040209	72.2739	0.542273	0.300639	1.80373	0.0712731	0.565193	Zfp704
ENSMUSG00000040413	115.456	-0.495125	0.274766	-1.80199	0.0715469	0.565193	Timd2
ENSMUSG00000047459	411.3	-0.355	0.196771	-1.80413	0.0712108	0.565193	Dynlrb1
ENSMUSG00000069305	1164.87	-1.60441	0.889943	-1.80283	0.0714153	0.565193	Hist1h4n
ENSMUSG00000094433	74.6184	-0.774011	0.429236	-1.80323	0.0713521	0.565193	Igkv5-43
ENSMUSG00000097164	128.435	0.446472	0.2477	1.80247	0.0714709	0.565193	Cep83os
ENSMUSG00000105304	49.4196	0.675731	0.37502	1.80185	0.0715684	0.565193	Gm43696
ENSMUSG00000107325	17.217	1.04854	0.581364	1.80359	0.0712954	0.565193	Gm43425
ENSMUSG00000006010	404.469	0.338604	0.188122	1.79992	0.0718733	0.565725	Odr4
ENSMUSG00000024785	765.68	-0.28457	0.157996	-1.80112	0.0716834	0.565725	Rcl1
ENSMUSG00000025731	110.07	-0.517853	0.287554	-1.80089	0.0717201	0.565725	Mettl26
ENSMUSG00000028344	399.392	0.332156	0.184513	1.80018	0.0718321	0.565725	Invs
ENSMUSG00000059518	78.0501	-0.591558	0.32862	-1.80013	0.0718406	0.565725	Znhit1
ENSMUSG00000065944	16.4298	-1.63133	0.906289	-1.80001	0.0718587	0.565725	Rnu2-10
ENSMUSG00000022351	1320.72	-0.261422	0.145273	-1.79952	0.0719357	0.565905	Sqle
ENSMUSG00000034908	719.971	0.289509	0.160927	1.79901	0.072017	0.566232	Sidt2
ENSMUSG00000024354	130.682	0.435421	0.242069	1.79874	0.0720592	0.566253	Slc23a1
ENSMUSG00000059149	854.544	0.281742	0.15667	1.79831	0.0721272	0.566476	Mfsd4a
ENSMUSG00000099875	1369.17	-0.390849	0.217393	-1.79789	0.0721947	0.566694	Rbm3-ps
ENSMUSG00000002835	1044.42	-0.335798	0.186901	-1.79666	0.0723902	0.566725	Chaf1a
ENSMUSG00000017478	1396.1	-0.281447	0.156835	-1.79454	0.0727266	0.566725	Zc3h18
ENSMUSG00000022792	406.028	-0.319111	0.177678	-1.796	0.0724939	0.566725	Yars2
ENSMUSG00000023967	324.875	-0.382377	0.213142	-1.794	0.0728134	0.566725	Mrps18a
ENSMUSG00000026031	2180.14	0.242487	0.134909	1.79741	0.0722703	0.566725	Cflar
ENSMUSG00000026796	48.6331	0.892345	0.497439	1.79388	0.0728329	0.566725	Fam129b
ENSMUSG00000030579	27.8736	2.92003	1.62592	1.79593	0.0725055	0.566725	Tyrobp
ENSMUSG00000038417	727.75	-0.276392	0.154021	-1.7945	0.072733	0.566725	Fig4
ENSMUSG00000046295	273.963	-0.377023	0.210048	-1.79493	0.0726646	0.566725	Ankle1
ENSMUSG00000046334	79.3405	-0.789083	0.439825	-1.79408	0.0727997	0.566725	Gm6195
ENSMUSG00000061518	446.295	-1.70233	0.947567	-1.79653	0.07241	0.566725	Cox5b
ENSMUSG00000065738	66.7589	-0.710376	0.395412	-1.79654	0.072408	0.566725	Gm24494
ENSMUSG00000066442	181.569	0.384731	0.214333	1.79502	0.0726512	0.566725	Mthfs
ENSMUSG00000078572	73.2651	-0.957095	0.532735	-1.79657	0.072404	0.566725	Ndufaf8
ENSMUSG00000093930	2651.01	-0.296682	0.165334	-1.79444	0.0727428	0.566725	Hmgcs1
ENSMUSG00000115843	32.3415	-0.824015	0.459078	-1.79493	0.0726642	0.566725	Gm17873
ENSMUSG00000020572	3603.56	-0.30249	0.168684	-1.79324	0.0729349	0.567209	Nampt
ENSMUSG00000021027	2221.98	0.321867	0.179524	1.79289	0.0729901	0.56733	Ralgapa1
ENSMUSG00000074785	918.469	0.306168	0.170803	1.79252	0.0730495	0.567484	Plxnc1
ENSMUSG00000020253	766.851	-0.294118	0.164162	-1.79163	0.0731924	0.568203	Ppm1m
ENSMUSG00000049422	37.6532	-1.19451	0.666787	-1.79145	0.0732217	0.568203	Chchd10
ENSMUSG00000035150	715.706	-0.438216	0.244691	-1.79089	0.0733105	0.568584	Eif2s3x
ENSMUSG00000002768	154.125	-0.570498	0.318599	-1.79064	0.0733505	0.568585	Mea1
ENSMUSG00000019494	492.855	-0.398766	0.222795	-1.78984	0.0734804	0.568699	Cops6
ENSMUSG00000056952	919.551	-0.26976	0.15072	-1.78981	0.0734845	0.568699	Tatdn2
ENSMUSG00000081603	3596.35	-0.408862	0.228413	-1.79002	0.0734513	0.568699	Gm14681
ENSMUSG00000019832	78.0872	0.573522	0.320578	1.78902	0.0736111	0.569371	Rab32
ENSMUSG00000003429	1720.76	-0.392892	0.219668	-1.78857	0.0736834	0.569417	Rps11
ENSMUSG00000019710	273.685	-0.408827	0.228694	-1.78766	0.0738302	0.569417	Mrpl24
ENSMUSG00000035164	167.717	1.19206	0.666897	1.78746	0.0738624	0.569417	Zc3h12c
ENSMUSG00000052949	313.724	0.390708	0.218531	1.78789	0.0737941	0.569417	Rnf157
ENSMUSG00000053338	16.8703	3.90296	2.18276	1.78808	0.0737628	0.569417	Tarm1
ENSMUSG00000101355	413.147	-1.73846	0.97238	-1.78784	0.0738017	0.569417	Hist1h3h
ENSMUSG00000109244	126.126	0.468326	0.262036	1.78726	0.0738959	0.569417	Gm44751
ENSMUSG00000004268	1296.88	-0.29286	0.163904	-1.78677	0.073974	0.569711	Emg1
ENSMUSG00000026285	20.4459	-1.00839	0.564609	-1.786	0.0740996	0.570371	Pdcd1
ENSMUSG00000115002	53.3582	0.652262	0.36532	1.78545	0.0741877	0.570742	Gm10847
ENSMUSG00000040594	19.1282	0.966583	0.541734	1.78424	0.0743849	0.571951	Ranbp17
ENSMUSG00000049764	525.182	-0.285127	0.159828	-1.78396	0.0744304	0.571993	Zfp280b
ENSMUSG00000054161	38.2533	-0.788189	0.441901	-1.78363	0.074483	0.572091	Fam83e
ENSMUSG00000028048	312.348	0.382701	0.214612	1.78322	0.0745498	0.57226	Gba
ENSMUSG00000034165	971.645	-0.281461	0.157857	-1.78301	0.0745852	0.57226	Ccnd3
ENSMUSG00000013160	383.021	0.304133	0.170702	1.78166	0.0748053	0.573641	Atp6v0d1
ENSMUSG00000103085	87.3	0.52135	0.292667	1.78138	0.074851	0.573683	Gm38120
ENSMUSG00000057788	270.97	-0.327398	0.183864	-1.78065	0.0749696	0.574284	Ddx49
ENSMUSG00000001687	771.829	0.271277	0.152469	1.77922	0.0752036	0.574616	Ubl3
ENSMUSG00000020232	123.226	-0.516576	0.290441	-1.77859	0.0753069	0.574616	Hmg20b
ENSMUSG00000026816	468.957	-0.286506	0.16113	-1.77811	0.0753856	0.574616	Gtf3c5
ENSMUSG00000032479	1192.76	0.251827	0.141649	1.77783	0.0754326	0.574616	Map4
ENSMUSG00000035696	741.6	0.27462	0.154303	1.77974	0.075118	0.574616	Rnf38
ENSMUSG00000041459	4945.91	-0.304773	0.171455	-1.77757	0.0754751	0.574616	Tardbp
ENSMUSG00000060032	102.264	-0.654809	0.368304	-1.7779	0.0754201	0.574616	H2afj
ENSMUSG00000064999	40.5751	-0.718427	0.403929	-1.7786	0.0753056	0.574616	Gm26035
ENSMUSG00000066152	257.688	-0.374714	0.210546	-1.77972	0.0751212	0.574616	Slc31a2
ENSMUSG00000066595	502.193	0.344137	0.193469	1.77878	0.0752765	0.574616	Flvcr1
ENSMUSG00000079297	2326.76	-0.446589	0.250977	-1.7794	0.0751735	0.574616	Gm2223
ENSMUSG00000115700	55.7216	-0.724591	0.407659	-1.77744	0.0754952	0.574616	Gm7517
ENSMUSG00000007836	1451.87	-0.444633	0.250261	-1.77667	0.0756221	0.57476	Hnrnpa0
ENSMUSG00000030431	34.9444	-0.871059	0.490192	-1.77697	0.0755724	0.57476	Tmem238
ENSMUSG00000031266	114.337	0.43206	0.243195	1.7766	0.0756348	0.57476	Gla
ENSMUSG00000032320	286.834	0.352434	0.198432	1.7761	0.0757165	0.575075	Rcn2
ENSMUSG00000055323	35.1463	-0.852238	0.480038	-1.77536	0.075839	0.5757	Gm9967
ENSMUSG00000029992	1470.76	-0.26128	0.147227	-1.77467	0.0759519	0.576251	Gfpt1
ENSMUSG00000015165	3427.13	-0.263343	0.148583	-1.77236	0.0763352	0.576976	Hnrnpl
ENSMUSG00000018999	316.462	0.350394	0.197686	1.77247	0.076316	0.576976	Slc35b4
ENSMUSG00000026626	1483.37	0.247764	0.139749	1.77293	0.0762403	0.576976	Ppp2r5a
ENSMUSG00000037007	232.802	0.342126	0.193048	1.77223	0.0763557	0.576976	Zfp113
ENSMUSG00000040520	882.927	0.367591	0.207456	1.7719	0.0764108	0.576976	Manea
ENSMUSG00000063065	384.927	-0.322031	0.181668	-1.77263	0.0762896	0.576976	Mapk3
ENSMUSG00000073702	258.348	-0.510803	0.288075	-1.77316	0.0762017	0.576976	Rpl31
ENSMUSG00000097912	40.7233	0.699958	0.394997	1.77206	0.0763844	0.576976	6330403N20Rik
ENSMUSG00000104449	62.82	0.632449	0.356672	1.77319	0.0761969	0.576976	Gm37255
ENSMUSG00000025236	780.853	0.266625	0.150527	1.77127	0.0765159	0.57716	Adpgk
ENSMUSG00000039183	445.205	-0.31697	0.178936	-1.77141	0.0764919	0.57716	Nubp2
ENSMUSG00000026520	243.325	-0.438723	0.247777	-1.77064	0.0766212	0.577472	Pycr2
ENSMUSG00000046805	1344.17	0.932399	0.526692	1.77029	0.0766784	0.577472	Mpeg1
ENSMUSG00000105607	32.4702	0.82469	0.465805	1.77046	0.0766499	0.577472	Gm43513
ENSMUSG00000060743	513.381	-0.569439	0.321844	-1.7693	0.0768436	0.578411	H3f3a
ENSMUSG00000001576	559.563	-0.297644	0.168253	-1.76902	0.0768905	0.57846	Ergic1
ENSMUSG00000024646	376.116	0.320878	0.181444	1.76847	0.0769817	0.578841	Cyb5a
ENSMUSG00000004730	262.093	1.45754	0.825189	1.76631	0.0773433	0.579231	Adgre1
ENSMUSG00000021796	13.1137	1.16374	0.658329	1.76772	0.0771074	0.579231	Bmpr1a
ENSMUSG00000022292	426.65	0.341115	0.193168	1.7659	0.0774127	0.579231	Rrm2b
ENSMUSG00000027175	24.7306	0.941808	0.532851	1.76749	0.0771463	0.579231	Tcp11l1
ENSMUSG00000029816	46.0842	3.07868	1.74384	1.76547	0.0774855	0.579231	Gpnmb
ENSMUSG00000032009	1880.36	0.242872	0.137622	1.76478	0.0776009	0.579231	Sesn3
ENSMUSG00000034723	457.875	0.338837	0.191786	1.76674	0.0772718	0.579231	Tmx4
ENSMUSG00000045205	869.036	0.345031	0.195387	1.76588	0.077416	0.579231	Dpy19l4
ENSMUSG00000059070	2878.01	-0.297585	0.168599	-1.76504	0.0775566	0.579231	Rpl18
ENSMUSG00000065037	53291.2	-1.89018	1.07082	-1.76518	0.0775338	0.579231	Rn7sk
ENSMUSG00000069273	1803.12	-1.47554	0.835546	-1.76596	0.0774027	0.579231	Hist1h3e
ENSMUSG00000069300	1244.57	-1.39914	0.792706	-1.76501	0.0775615	0.579231	Hist1h2bj
ENSMUSG00000071796	195.028	0.425291	0.240976	1.76487	0.0775856	0.579231	6820431F20Rik
ENSMUSG00000114456	1792.82	-1.48891	0.842597	-1.76704	0.0772209	0.579231	Hist1h2bh
ENSMUSG00000021327	618.666	0.272342	0.15451	1.76261	0.0779658	0.581347	Zkscan3
ENSMUSG00000037197	1714.79	-0.284166	0.161203	-1.76279	0.0779364	0.581347	Rbm17
ENSMUSG00000032412	1581.1	-0.245463	0.139311	-1.76197	0.0780737	0.581545	Atp1b3
ENSMUSG00000070343	3212.29	-0.457347	0.259534	-1.76218	0.0780381	0.581545	Gm10288
ENSMUSG00000009293	223.704	-0.416291	0.236418	-1.76083	0.0782676	0.581777	Ube2g2
ENSMUSG00000022706	446.352	-0.389567	0.221194	-1.7612	0.0782043	0.581777	Mrpl40
ENSMUSG00000094088	52.4645	-0.769662	0.437037	-1.76109	0.078223	0.581777	Ighv1-64
ENSMUSG00000102037	14.4269	1.53833	0.873556	1.76099	0.0782395	0.581777	Bcl2a1a
ENSMUSG00000054364	115.204	0.47084	0.267514	1.76006	0.0783979	0.582443	Rhob
ENSMUSG00000061286	378.801	-0.385002	0.218798	-1.75963	0.0784713	0.582685	Exosc5
ENSMUSG00000037949	178.9	0.385995	0.219501	1.75851	0.0786603	0.583482	Ano10
ENSMUSG00000104728	56.4039	0.63627	0.36178	1.75872	0.0786249	0.583482	Gm42462
ENSMUSG00000022210	227.554	-0.446761	0.25413	-1.758	0.0787476	0.583827	Dhrs4
ENSMUSG00000038587	599.808	-0.299871	0.170636	-1.75737	0.0788546	0.584317	Akap12
ENSMUSG00000013275	173.745	-0.393966	0.22427	-1.75666	0.0789759	0.584913	Slc41a1
ENSMUSG00000028266	247.868	0.342735	0.195159	1.75619	0.0790564	0.585206	Lmo4
ENSMUSG00000015656	24424.1	-0.306472	0.17466	-1.75467	0.0793152	0.585309	Hspa8
ENSMUSG00000024087	12.8841	1.65899	0.94573	1.75419	0.0793979	0.585309	Cyp1b1
ENSMUSG00000024411	77.4666	0.585326	0.333628	1.75443	0.0793569	0.585309	Aqp4
ENSMUSG00000028137	24.7596	-0.926573	0.527742	-1.75573	0.0791341	0.585309	Celf3
ENSMUSG00000031165	987.954	-0.290474	0.165556	-1.75453	0.079339	0.585309	Was
ENSMUSG00000062901	1093.92	0.25859	0.147304	1.75548	0.0791765	0.585309	Klhl24
ENSMUSG00000064267	632.485	-0.483478	0.275427	-1.75538	0.0791943	0.585309	Hvcn1
ENSMUSG00000103731	20.8163	0.927817	0.528873	1.75433	0.0793745	0.585309	Gm17530
ENSMUSG00000000740	420.077	-1.18698	0.677808	-1.7512	0.0799122	0.585953	Rpl13
ENSMUSG00000004043	592.377	-0.269327	0.153705	-1.75223	0.079734	0.585953	Stat5a
ENSMUSG00000006715	675.086	-0.349903	0.199947	-1.74998	0.0801215	0.585953	Gmnn
ENSMUSG00000021939	598.373	0.547297	0.312559	1.75102	0.0799426	0.585953	Ctsb
ENSMUSG00000022507	757.592	0.257747	0.147237	1.75056	0.0800221	0.585953	1810013L24Rik
ENSMUSG00000024067	417.333	-0.377194	0.215207	-1.7527	0.079653	0.585953	Dpy30
ENSMUSG00000024376	74.5615	-0.601902	0.343886	-1.7503	0.0800669	0.585953	Epb41l4a
ENSMUSG00000036281	460.649	-0.296854	0.169601	-1.75031	0.0800652	0.585953	Snapc4
ENSMUSG00000041258	911.425	0.275057	0.156991	1.75205	0.0797648	0.585953	Zfp236
ENSMUSG00000044957	25.3665	0.846048	0.482838	1.75224	0.0797321	0.585953	Pp2d1
ENSMUSG00000058385	2210.28	-1.58336	0.904888	-1.74978	0.0801557	0.585953	Hist1h2bg
ENSMUSG00000066036	4936.06	0.248621	0.142099	1.74963	0.0801822	0.585953	Ubr4
ENSMUSG00000066880	298.016	0.372236	0.212591	1.75095	0.0799544	0.585953	Zfp617
ENSMUSG00000077506	29.0575	-2.37462	1.35464	-1.75296	0.0796095	0.585953	Scarna9
ENSMUSG00000081453	446.562	-0.563935	0.322146	-1.75056	0.0800225	0.585953	Gm6767
ENSMUSG00000096010	1552.81	-1.00485	0.573508	-1.75211	0.0797555	0.585953	Hist4h4
ENSMUSG00000096280	20.2673	-1.24252	0.709668	-1.75085	0.0799716	0.585953	Gm23287
ENSMUSG00000091537	588.208	-0.315626	0.180577	-1.74788	0.0804851	0.587866	Tma7
ENSMUSG00000091639	105.455	-0.573169	0.328022	-1.74735	0.0805765	0.588233	Gm3756
ENSMUSG00000000579	49.5748	0.619576	0.354725	1.74664	0.0807001	0.588273	Dynlt1c
ENSMUSG00000016528	1266.6	0.270394	0.154811	1.74661	0.0807055	0.588273	Mapkapk2
ENSMUSG00000037896	455.96	0.291438	0.166815	1.74707	0.0806255	0.588273	Rcor1
ENSMUSG00000021928	80.1808	-0.567236	0.325055	-1.74505	0.0809766	0.589625	Ebpl
ENSMUSG00000026547	1574.19	-0.326996	0.187408	-1.74483	0.0810146	0.589625	Tagln2
ENSMUSG00000060636	1185.77	-0.981072	0.562232	-1.74496	0.0809921	0.589625	Rpl35a
ENSMUSG00000040123	678.523	0.300055	0.171992	1.74458	0.0810578	0.589639	Zmym5
ENSMUSG00000013629	3430.22	-0.248766	0.14264	-1.74401	0.0811569	0.58981	Cad
ENSMUSG00000018974	876.662	-0.307639	0.176425	-1.74374	0.0812051	0.58981	Sart3
ENSMUSG00000024870	387.901	-0.382117	0.21913	-1.74379	0.0811955	0.58981	Rab1b
ENSMUSG00000027187	921.564	0.262646	0.150677	1.74311	0.0813147	0.590306	Cat
ENSMUSG00000097230	97.7945	0.576328	0.330781	1.74233	0.0814513	0.590997	Gm26853
ENSMUSG00000042377	36.6605	-0.786087	0.451234	-1.74208	0.0814941	0.591008	Fam83g
ENSMUSG00000009079	4810.51	-0.253414	0.145745	-1.73875	0.0820782	0.591045	Ewsr1
ENSMUSG00000024072	410.783	0.384632	0.221026	1.74021	0.0818215	0.591045	Yipf4
ENSMUSG00000027404	1702.06	-0.3736	0.214797	-1.73932	0.0819793	0.591045	Snrpb
ENSMUSG00000031691	788.001	-0.316601	0.181882	-1.74069	0.0817375	0.591045	Tnpo2
ENSMUSG00000032656	545.834	-0.285849	0.164191	-1.74096	0.0816913	0.591045	March3
ENSMUSG00000037418	11.6505	1.19684	0.688108	1.73932	0.0819777	0.591045	Best1
ENSMUSG00000044345	14.9091	1.07824	0.61979	1.73969	0.0819137	0.591045	Marveld1
ENSMUSG00000056665	220.816	-0.415806	0.239037	-1.7395	0.0819461	0.591045	Them6
ENSMUSG00000059647	80.0139	-1.89143	1.08639	-1.74103	0.0816788	0.591045	Cbx3-ps7
ENSMUSG00000064288	1851.23	-1.41074	0.811275	-1.73892	0.0820488	0.591045	Hist1h4k
ENSMUSG00000095794	22.556	-1.26292	0.726152	-1.7392	0.082	0.591045	Igkv6-17
ENSMUSG00000107215	372.193	0.349127	0.200536	1.74096	0.0816898	0.591045	Gm43197
ENSMUSG00000108319	67.1444	0.525764	0.302272	1.73937	0.0819694	0.591045	Gm44552
ENSMUSG00000114279	1551.1	-1.2475	0.717143	-1.73955	0.0819388	0.591045	Hist1h2bm
ENSMUSG00000021773	33.1307	-0.784868	0.451606	-1.73795	0.0822197	0.591395	Comtd1
ENSMUSG00000026389	37.9967	-0.692156	0.398267	-1.73792	0.0822249	0.591395	Steap3
ENSMUSG00000035885	717.041	-1.40438	0.808152	-1.73777	0.0822509	0.591395	Cox8a
ENSMUSG00000015340	3501.94	0.364565	0.210067	1.73547	0.0826572	0.592074	Cybb
ENSMUSG00000026974	644.744	-0.330109	0.190092	-1.73658	0.082462	0.592074	Zmynd19
ENSMUSG00000029603	253.926	-0.417734	0.24071	-1.73542	0.0826659	0.592074	Dtx1
ENSMUSG00000032897	471.606	-0.312496	0.179956	-1.73651	0.0824729	0.592074	Nfyc
ENSMUSG00000056895	33.7733	-1.00609	0.579759	-1.73536	0.0826766	0.592074	Hist3h2ba
ENSMUSG00000074064	59.7966	0.611775	0.352396	1.73604	0.082556	0.592074	Mlycd
ENSMUSG00000078813	101.837	-0.481979	0.27762	-1.73611	0.0825446	0.592074	Leng1
ENSMUSG00000079794	18.9457	-1.0194	0.587241	-1.73591	0.0825805	0.592074	AC125149.2
ENSMUSG00000005575	710.749	-0.356908	0.205952	-1.73297	0.0831012	0.592443	Ube2m
ENSMUSG00000011096	167.202	-0.479622	0.276712	-1.73329	0.0830442	0.592443	Akt1s1
ENSMUSG00000021147	610.501	0.288137	0.166264	1.73301	0.0830941	0.592443	Wdr37
[truncated: 24,885 more rows]
